# Supplementary material for: High-density genetic map construction and quantitative trait loci identification for growth traits in (Taxodium distichum var. distichum × T. mucronatum) × T. mucronatum
Source: BMC Plant Biol. 2018 Nov 1;18:263. doi: 10.1186/s12870-018-1493-0 (PMC6474422; doi:10.1186/s12870-018-1493-0)
Supplement: Supplementary file 2 — The 530 SLAF markers encompassed in the 21 SDRs. (XLSX 66 kb) [file 12870_2018_1493_MOESM3_ESM.xlsx]

## Sheet: Sheet1
SDR name	Marker number			序列
SDR2.1	63	Marker28309-Marker83390	Marker28309	TTGAATCTAGTTTCCAAACTACTTAAGTTTCAAAAAATTGGATAAGATTAAGGGGGTCAAATCATTCACGCACACAAAATTGTTCTTGTTTATTTCAGCAXXXXXXXXXXTTGATTTTTTTTTTGTTAAAGAGTAAAGAGTGAAGTGTAGAACAATAATATATAATTAGTTTCAAATTTGGACAAGTATTTCAAAAGTTATTAAAAAAAT
			Marker51658	TGGAAAACCCAGTAAAGGGTAAAACCATGGTGGGAAACCCTACCCACAGTCAGATGATACTTATGTAGTAAGTAAGTGAATACAAAAGGGGCCTACACATXXXXXXXXXXCATAGATATTCCAATCCCATAGCCTTGATCTACAAAGAGATCTTACATCATATTTATACAAACCCTAGACCTAAACAATTAGGTCAGCCACCTAAGAGAT
			Marker70594	TTGTAGTTCATATCTAACATGAAGGGTTGCATAGCCGATGTCATCTAGATCATCCTATATGCAACAAGTTATTGTGTCTACCTTTTAAATCCAACTGTCAXXXXXXXXXXTATCCAAACAATTGTTCCATGACTATATTGATGAATTGAACAACATCAATAAAATGCACGACAACATTGTGTTTTCATAGTATCTCCTATGTGACCTAAG
			Marker113000	CAAATATATATATATCTCCTCATATTTGAGTATATATTTATATATTAAATAAAAGAAATCATTTGCTAGAAGAATAATTATGTTCCAATTATTATCAATAXXXXXXXXXXTGCATCCACTTGGTAACATAAAAAGGTTAGCCCATTCATACCTTCATAATATTCACAATTATATAAATAACATTGTCAGAATCAATCATTTCAAATCCAA
			Marker147707	TCATGATCAATGTATCCGACATCACATCATATAATCATGGCATACCATTTAGACATCATCATACAATGTGCATATATTATCCACCTTCAACATACATGTTXXXXXXXXXXGAGAACAACTTCCTACACTAACCATAAGAGGAGGGTCATGCAAATTTTTTTACAGATCATTATGACAGTTATAGAAAATAGAAATAGACATAATAACATT
			Marker63459	TCCTAGTCTCAAGAGACACAAAAAGGTATTCCTCCTGCATTATGTGAGGTTACAGGTATCACTTTAGTTCCAGTTTCTGATACTATTCCTTTAGGTTCCAXXXXXXXXXXCTACAAGTGTTCAGTTTTAGGAGTTAGCATCACAAGTTTTGATTGGAGTGGATGATGATACATTTCTGCCACCATGGCTAGTATTGTTGGCTGAAAATTT
			Marker56428	TACACACTTATCAAATAGAGTTAATTCAAGCCATGGCAAATTACTATATGCTTGAAATTACAAACAAAGTAAAATGAAAAACTTGAAAGTATTTGGGAATXXXXXXXXXXAAACTTCATTTTCTCCTCCATCTTATTTTTGAAAGCTACATTTCCAATGTATTGTTGTGTTGTGTCAAAACCCTTTGGCAAACCAAGATCTATGAATCTT
			Marker29978	AGACATTAACTCCACTTGGTCTCATAGGTTTGAGCGTGTCTTTCTCCCAATGGCAAGTTGTTGGAGATGGCATGTGTTTCCCTCTTACACTCTAGGCTTAXXXXXXXXXXTTATTGGTGCTTTGATATTTATTTAATTGGCTAAGTTTTATTGTTTAGTTGATTATTTATTTATTTATTGTTTAATTACTGGTTGAGTATTGTATATGTC
			Marker67852	ACTCATTGTGATCAACAATCATTGTGATCAACAATAAGATCCACATGTTTCTTCTTGAGCTCTTCATGCTTTTTCTCTTCTTCTTCAACTGCCTCCTTTGXXXXXXXXXXAGTGGTATGAAAAAAACATTTGAATTTTTTATTTTATTTTGAGTTTCCCTTAATAAAAAATATCAAAATATAGATTGGGGTAATGAGAGCTAACAAAATA
			Marker78236	CAAAATTAAGGGCCCAAATAATAATGTATTGATGTAATAAAGTAATATAGGACTCATAATAGTGAGATAAATATTAATTTATATTATTAAAGATATTTTAXXXXXXXXXXGTTGGGTGTGGTAGTGACCCAAGTTAGGGCCATAAAGACCCAATTTATTGCATATGTAACAACATGCCTCTTATTTGTTATGTGTCTAGTGAAAAAGCAA
			Marker131322	CAATGCTCTATTAAGGAAGCCTTACTTATATTCATTATGAGAGATTTCTCGACCAGAAGGCTAACATAATAGTAGAATTCAGGAAGGATGCATTTGCCATXXXXXXXXXXGCCAACAAAATAAAACAAAACATATTTTTCAGGCAAGGTTATTGCAACCTTTACCAATTCCAAACTTGATATGGGAAAGTATCTCAATGGATTTTATTAC
			Marker226173	AGAATTCTTATTGTTGTGTTTGGAATGAATAGATATTCATTGAAAACTTGAGCAATGTTGTCTACAATAGTTTCTTATGTCAATAGCAAAATGCAGTCACXXXXXXXXXXTCTCTAGTTTTGTGTGTAGTCAATTCTTCAATAGAAATTTGGTTTTGGAGTTTCTTGCTTGGCTTTGCAAAGAAAAAATGAGGCTTTTCTAATAAAACTT
			Marker37375	AAAGTGCCCAATCACCTAGCTAAAATGACCATTGGTGAATGAAGCGATCATTCCAAAGAGAATGCTATTTTTGAACTATCTCTGCATGAGGTAGAGCCTCXXXXXXXXXXTAAACTATCTTGGTAAGGATGTTTTCAAGTTCTTTGTTGGCAACTTCAACTTTCTTGTTACCCTAAGGATGATAAGGCAAAGACTTGCAATGTCAAATCT
			Marker54111	CTACTTCATCATTGATCAATGGTGGGTCGGGGTTGTCCATACATTTGTATATATATACATATTATATGCAAAAATTTAAATATTATCAATGCCAAATGCCXXXXXXXXXXCCAAAGCAGTGCCACTCCCACTAGGTGTGTCAGGTGTAGGTATCTCATCATCATCATCCATAGTGACTCTAGCCAGATCATCAGTAGTTGCATCCAAGTT
			Marker57711	AGAAACATATTGATTCAAAGAACAATTTATGTCAAAGAGTTATTAGTTATGAACTTGGTGAATTATAAACCGATGATGAGATATTCAGCTTGATTTAAAGXXXXXXXXXXGTTTAGTTTCATTTGATGTGATGATACTATTTTTGTGTCTACCCATTGATTCAAGCACCAAAGACACCACAACTGGCCTTTAAACTATGGTCCAATAGTT
			Marker61326	GCCACTTGCTCTTCATCCATGGTTTGTTCATTGTCTTCTTCTATGGAAACCTCTAAGAAAGGCTCTATACCCCATTCATATTCATTGAAATTAGTCTTAGXXXXXXXXXXGTTTACCTCCTCTAATTCTTGGTGGAGTGTCTACTGCCACATGTTTTCTTTAGGTGACACCTTTTTTCTCCATATGTTTTGTTGAGGAATGTGTGGTTTT
			Marker118930	TTGTCCACAAAGCATAGACATTATATCCAAGACTACAATACTATATCTACAAATGTGGAGGAATGTGTATCATTCTTCTAGACTTTCTTCAACACACCTTXXXXXXXXXXTTTCACCACAACATGGCTATTATAGACATCAACACCAAGAAGGTGGACATCCACAACAAAATACCTCTTTCAATTTCAACGCAACCTATCAACAACAACA
			Marker28095	TTTCACCTACTTGGAATTATAGCACATACTTAAGTAAGCAGGTAAACTTCTCCCAATAGGCATGCATGGAGAGTTCCCCTTGTCTTAGTTCTTGAAATCTXXXXXXXXXXCGACCTCTAATCCATCATATTGAGGGGTTTCAACCTTTTTCATATCATCTAAGATGACACCCACTACATGTTTATCTTTCCTATGCTAGGTATGGGATTG
			Marker56160	GGTAACAAAGAGTATCAGGCTAGTGTTGACATTAATGACAAAACCAAGTCAACAACCTCCAACAATCTCCTCTTGGTGTTGACATCAATGACAACAACCCXXXXXXXXXXAAGTATGTTATGAGGTGATAGAGAACTTTGTGAGATTTCTGGTGCTTCAAATGGTTCATCAATCGGACACACGGTTCTCAAGTTATGGCCTCCAGAAGTT
			Marker34512	CTAATTCAACCCTACAGTTCGAATGAAGTCCCCAATGGTTTACCACTTGAGCTCATTCCGTTCAATCAAAGTCTGTATTGGTTTTATTACTAGAGAGTAAXXXXXXXXXXCACACAACAAAAGCCATCAATCCTTTCTAAACTAAATGAAAGCGAGTTTCAGCAACACCACCAAGCTCAATGGTTTGAGTTGTCCCTAGCAGCATCATCA
			Marker64240	CATCATCATCATCAGATGATTTCATCTTCAAAGGAGTTGACACTATAGGTGCAGTGTCCTTCAACTCTTCAATAGTTTTCTCTTTCCTTTATCCTTTTCAXXXXXXXXXXAATCTCATCAATTGTAAAATCACTAATCTTGACATTTTCAAGAAGGTCTTCTCCTTTTAACTTTGTAGGTTTCTTTTCCTCTTCTTCTGGCAATATGCCA
			Marker156018	TATTTGTTGGTTCATACATATTTGTGTGACCTACAAGGAGAAGAGGACTAAGTGGAGAAAGTCATTTTATGTTACTTATTGATGATTACTCTAGAATGACXXXXXXXXXXAGATTTTTGTTGAGATGGCTAGAACTATGTTGAAATATGCTAACCTACCTAATGTGTATTAGAAAGAAGCTATGCATATTGATGTTTATCTTCTTAACAA
			Marker14929	CCTATCAAAGATATCTCTAATAGAGAGAAAGCATTTAAGGGAAACATGGTTCCATATTATCATACACATGCCCTTGTGTAAGGGGTGAAATATGAAAATAXXXXXXXXXXTCATCTACTAATCCCTTTGTTCCATCTAAGAATTCTTACACTAAAAACTTCAAAGAAATTTGTTGACATCAACATAGGGCTATGTTGACATCTTAGGGGG
			Marker39928	CTAGTCCTCTTCATAATCTCCCTTCCTATCTGTAGAGTCATAGCAGCAAATTTCTCATTTGCAGCTTTTAACACTTCATTTCATCCTCAATATTTCTTCAXXXXXXXXXXAGGTTCATCATCTTGAAATTCAAAACTCCTATAAGTTTGAAATGATATATCTCTTCTTGGGGACAATATATGCAAAAGAGTTACAACCCTTAGGCTCTCT
			Marker61462	TGTTGCATTGACTTCTTTGAAACAAATGTTTGTGAGTGGAGAATGGCTTAACTCATCTTATTCAAAGAAGCCTGATGGAGAGGCTGTGGCATTCATTGTGXXXXXXXXXXAAAAATTACTACAAGGAGGATAGGCTCAAATTTGATCCCATTTGGGAAATTGTTGATAGGAGGCGAAACAATCAACTCTACCAACCCATTCATGTAGCAG
			Marker16791	GGAGCGAAATCCTCCAAAAGACCTAATTCCTCACCAAAGACATTGAATGGTGGTCATTTTGAGCAATAGAGAGAGCAAATTGACTAGAGCATGGCAAGAAXXXXXXXXXXATGAGTGATGATGAGGGAATTAAGTGAAATTGTCTAGTTCGCTCCTGACCCTTCCAAAGGTATAGGAGTGACTTTGTGTTGAAGCCATGTATCTTCCAAA
			Marker49693	AGAACTAGGGGAAACTCATTAATGCCATTTGATTCAACCACTTCATCCACCATGGCTGCCGAATGATGGGAAACAGCATTTTTGTTTTGGCTTTGACCTTXXXXXXXXXXCTTGATGGAAAAATATGCCAAAAGGCCTGAAAGTAATTAAAAAAAGGGCTTACAATCACTTTATTTGTCAAGCCAACCAAGTTTTAGAAAATACACTAGC
			Marker81912	TATAACATGCTTGTCTTCTGATCTAGGCACAAGTGACCAAGTGTTGTTATTTTTAACCTAATCAAGCTATTCCTCTATTTCTTTTATCCAATCATCATCCXXXXXXXXXXTTCTTAATCTGTTCTTCTTCATCATGTATTACTGGTTCAATAATAACTATTTTTTTATCTTCAACCTCATCTAGCTTGCTGGAATCACCTATCTTGTCAA
			Marker26810	TCAGGCCAAATCAGAGGAATGAAAGGGAGAGATCTCCCAGCCAATCAGCTAATAATGATAGGATTACCCGAGAGTCTAACTTTAGAGCAGATTTACCCCCXXXXXXXXXXCAGCTCATTCATGGATTCTAAAGCTAGAGACTTATCTCACCCTTTGCCCTATGCAAGAGAAAGATGCTATCACATTTGCCACACTGCATTTGGAAGGAAC
			Marker99533	ATCTTATTTCTCACAATTTATCTATCCTCATTTAGCTTGTTCCTAAGTATTCACTTAGTGCCAATCTTGAATTCTTATCCTTGGGTCTTGGGAAAAGTTTXXXXXXXXXXTTATGGTGTCTTTAAGTTCCTTTGCTCAACTATCTCTTTCTTAGATTCTTTCTCAATTTTCTCTTCTTTGTAAACTTCCTCATTTTGAGGAACATCTTCT
			Marker19772	TTGTATAGACCACCAGATTCTTTGTGGGTCGACGGAAATGAAGCAGCTTTTTAGGGATACGACTTCGATCCTGGTCGACAGATGGGTTTGTGTTGTCTTGXXXXXXXXXXAAGCGAGCATTGCTGCCATTCACAATTCTGAACCTGTATTTTCTTCTCTTCACCTTCATGTAAGGCCAGGCCTTTCCGTTCACTATGATGGCATCTCCGA																							429	3.47177e-45	Spore coat protein A OS=Bacillus subtilis (strain 168) GN=cotA PE=1 SV=4	PF07731//PF00394	Multicopper oxidase//Multicopper oxidase	GO:0055114	oxidation-reduction process	GO:0005507//GO:0016491	copper ion binding//oxidoreductase activity	--	--	--	--
			Marker70963	TTACAAAATCATAAAACAACTTATTCTGCCTTTACATAGCCTTCGCATCTCACTATATTACATCGCATTCCATACCCATACTTCGCTTATCAAAATACAAXXXXXXXXXXTAACTCAACCAAAACATTTCCAAATGTGATTCAATCACATAACAACATCCAAAACATGACTAAAAGGTCATCTAACATCTTCACACATCATTATAACACT
			Marker55983	TGTGACTAATAAAAAAATTAGAAATGCAATTATGGCATTTTTTAGGTCTATATCCCAAAAAATTGGTCAAAAAGTGTTAAACTTATGCGCAATGTATCCTXXXXXXXXXXATTACATATGCAAGCTAATAATAGTGGAAGACTAAAAAATCATGGCACAAACCACCATGAAAAACCTCCAAGAGAGGTGCATATAACTTCTAAAGGATGA
			Marker63297	AGATTTTACTGATCATAGGACTTAGATCATATGTTTCATTATTTTAAAGGAGCCATGCTCTATTTGTATTTATCGTGTTGATAATTAGTTTTAGTATGACXXXXXXXXXXAAAAATGAGTCACCCAATGAACTTAATGAGATTGAGCTTAATGTTCAAAATGACCTTAATGAGTCACAACAAATGAACTTAATAAACTTAGTGAGCATAA
			Marker84603	TGCTCAGCCTCCTCTTTGTCTAGACACCTTATAAGGGTTCCATCAAAGTGCCTTTGAAATAGAGTGTCATCGAGGATAGTATAGTGAGCGGATTGACACAXXXXXXXXXXTGTATTTGATGGATCATGTAAGCACTTCTATCCTTAATGGATCTTATATTCTTGTGGTGCAAATGAATTATATTTATCATGTGTTTGATGTTAATATCGA
			Marker68577	GTTACACTAATTCACCCCCCCTCTTAGTGTAACCTAATCCTAACACAAACCTCTTCCAAAGTAAAATTCAAGGTATTTACATCAATCTCAAAGCATTGTCXXXXXXXXXXTCCTGATAGAGTTTTACTAGTTGAGGATGTCAGATTCTTCACCAAATGTCATGTTGAAGAACTAGATCATGTTGAAATCAAAGACACCTATAATGAATTA
			Marker53924	ACTTTAGCAAGTGCATACAATTTTTGACGCTACAATATGTATGTCAACCTAGAACGATTGTATAATAGAGTGAAGAAAATCTGCAGATGAAACTGTATTTXXXXXXXXXXTAATTTGTTATCCTTGTTGGGTTGGGTTAGTTTTTTTTGTCAATTCTATCTCAGTGGGAGTCTTGTAGAGTGTTTACTTGTTTTACAGATTGAAATGGCA
			Marker74933	TGTGTGTGTAGCATGAATTTATTTTGTTAAAAGATGTTCAATGATGTAATTGTTCACTATCTAATAGAATATCAACAATATCCAATTTTCAATCACATCAXXXXXXXXXXACCACATCATAGTTACATACTTAACTCCTACATGGTTGTTTTGAGTTTTGTGGCTATATGGTTATTGTCTATATTATCAGGCATGCATAAATAGAGACAC
			Marker61372	CATTCAATTTCCTTCCCCTTCTCTACTTTCAGTATCTCAGTTTCAGATCTACAAGTGTTTGCAATTTCAGTTCATATGTGCTTCATTGTTCATGTCCTAGXXXXXXXXXXTGGTTTCATGTATTGTATCTCCTATTTATGAGGTGCATGAGATAAAGGTTGCATGTAAGCATCTTATGGTGATTGAGTTACCTCCAAGTCTCTGATTAGT
			Marker6539	CATCCTCAAGTGTCACTATCATCTCTCCCACTAGAAGGAGAAATGTGGATGTGTCAAGATCCCACTGCTCCATGAGTGCCATCAACATCATTGGATGGAAXXXXXXXXXXCTCAGCTATCCTAATTAGGGACCTGGGTGCCCCCTAGGACTAGGGCACCCTAGGTGGACTAAGGCACCCCATAGGGACCAAGGTGCCCTAGGACGACTAG
			Marker21921	TTTAATTTTACAATGTTTAACTCCTACACATTCCTATGTTAATTGTTTAGTTTCCATGTTTTTCCTATATGTCAATGTTTGATGCATATGCCCCTCTATTXXXXXXXXXXCATGTTTATTGCATGCTTGCATATAGATATGTTTATGATCATTGTCATGCCTATACCTTGTGATATATGTTGATGATCCTTATCATGCTTACATCTCACT
			Marker40293	TAATTGTGAATTTTTCTTCTTGATGAGTATACAATTTGTTCTTGTCTATTTTGTTCTCTCTTACTTTTGTGTTATTCATTGACCTCTAGATCTTGGGTTTXXXXXXXXXXTACAAACATATGTGCCAAATATATAGGCTACATTATTTTTCAAACCATTTATTATCATACTCTATCACTTTTTTCTCTTTTGCCAAATCTGTATTACCTT
			Marker46797	TTTGCTTGGTTGGCTTATCAGGATAGAGTGTTAACAAGACTTCATTTGGATAGATTGGGTATTAGTGCAGCTTTGCCTTGTCCTTTGTGTGGTTACTCCAXXXXXXXXXXGGATTTGGTTGGTTATGCATGTAGTCCAAATGCTTGTCACATTTAGTTGGTTCAGGAATTGGTGATCTAGAACCTATCATATATTCTAGTAAGCCTATTT
			Marker144014	AGAGAGAAGCTTGTTAGACAAAAAAATACATTTTTAATAGAGCTCAAATTAGGCCATGGACTACTAAGACACCATATGAATTATGGAAAGGGATACCAGCXXXXXXXXXXAAGAAAGAGTATTTATGTATAATTTTTTCTTATATTGATATGGAAATAAGGATAGCATAATACATGTTTTAATATGCAGGAAAGACCATTTATGTGTTAT
			Marker17229	TAGATTTAAGCTAGATCCATTGTCTAGAAGGACTCATTTAACGTTGTGTTTTTGAATGATGGCTTCAATATGGAGGGGTTTAGTATGGTCAGGTCCATCAXXXXXXXXXXTAGGTGGTGGATTAGGTGGGGGAGGAGATGCCTGGATGGTTACTCTTCCGTGATGAGTGGTAATGTTGCAGTCATTTTGTGAATGGGACGTGGAAGGTGG
			Marker90619	AGTAAATATTGCAGAAATCATGATTGTTTTGAAGCAGCATGATGTGGAAGGGAAAACCAAGGTGACATAACTCATGAAGCAAAATTTTAGGTTTTTTAGAXXXXXXXXXXTGGAAAAGGAAATTTCTATGGGGTGAATGCTTTTCAGAATGTTTTGTATATTCTGAGGTTTTGAACATGTATTTTTGAATTGCATCCTATCCAACAATTA
			Marker105985	ATCATTTATTCAATTCTACAATTCAAAATAGAATTTGAAATTTAAATATGTAATAAATTCATATTAAAATACTTGAATGTAATCAATAAACAAATTGTGCXXXXXXXXXXAGGCCAAGACATCTACATGTCATGGTTTATAAGGGTGTATGTGACACTAAATGGCCTAAAGAACATGGTCTCCTTGATGGTTGATGGCACTATCACATGA
			Marker110688	TTGTTGTTTGGTGATACCATGGTGGTATTCATCGTCACAAATCTCGATAAAGTGGGGCCTTAAGCTAGAGTTATTCATTCGGTCTTGTTTATTTTCTAAGXXXXXXXXXXTTTTCATTTAAAGTTCATATTGCAAGTTGTAATATCAAAAATCATACCCTATTCAATGTAACACAAAAAATGGCACCTTCTTCCATGTCATTGAAGGTCA
			Marker120132	GTATCAGGTTGTTGAAATTCTTTTGTTACTTTTGATTCCTCTCATTGTGCCAGTGTAACAGTATCTCCTTCTTCATGATGTGCTTGTTATATTGGTGGATXXXXXXXXXXCTTTTAAAAAATCTAAAATACTTAAGTGTAGGGGTATGACCAAACCATAATTCATAAGATGTCTTACCAATTTCTCCTTTGATATGAGCTCTATTGAAAG
			Marker126578	TTGTTGATTCAACTGTTCTATTTCTACTATAGTGGAAGGTTCCTCTAGGGCTAAAAAATAGAAATAAAATGCCACTAAAGTAGAGAGACCTCAATAATCCXXXXXXXXXXTAGTTCCAAATATCTTTGTGAGTGTTGACTTGATGATTCTGCTAGCTAAGAATTATGATCCCAAAACCAAAACAATTTGTGATGTTTCTTGGAGACCACT
			Marker128601	CTAGCTCATGGCTACAATGTGCTTTAAATTAATATAATCTTTTAACAATTGATTCACCCCCCCTCTTAGTTGTCACTAGTTATCCTAATAGGTTCCCCTTXXXXXXXXXXAACACAAAACACAAAGCATGAGGTGGCTTCACTTAACTTTGAGATCAGTATGGTTTTGTATGATAACTCATGTATATCATGTATATATTATGTATAGTAT
			Marker24220	ATGACAAGGTTGGTCATTGTAGTCACACCTATTCCTCTTCCAATTCCTATTCTTTCCTAACTAAGCACCCTCATTCTACTAATAATAAGAGTTCTTAAGCXXXXXXXXXXATAAAATATTATACTAACATGGTATCATCATCTCCAATCTTAGCATATCTCTTGAGCTTGTAAAAATGATTCTCATACTGCTCTACAGACATGGATAACT
			Marker30058	AAGGCCTTGGGCACCATGGTCTTAAGGGACAATGGTGCTAGGCGTTGTGGTCCCACCTCTCGAGGCAGCAAGGTGCAAGGAGGGGTTAGGCTAGGGTGTAXXXXXXXXXXTGATAGAACATATGTTGCCAATCAAGAAACTACTCAAGAGGATATACTTAAGTAGAGGCCCTAGGATAGGATAGATCAAGGCATTTTGTGATGAATAGGG
			Marker36564	ATTCTTAGTTCTCTTCTCTTTGTCTTCTCTACTCTTTGTTGTTTGATCTTTGTAATCTACTCTACTTGGTTTCCTCTCTATTCTTCTTTAAGTTTCTCTTXXXXXXXXXXATACATCTATCTATAGAACCAATCACTTGTCCACACAAATCTATCTCACCAAACCAACTACCTTAGTCAAGACACATTAACTACCCTACTCAAACTACTA
			Marker46716	TGAAAAATCAAGTTGCTTGATAGGATCAATGATACCTAAAATATCAGCTTCTAGTAGAAGATTGGACAAAACATCAATTGAAGTTTTTAGAACTTCCTTTXXXXXXXXXXCTTGCTCAAGTTCTTTCCCTAGTTTCTTTTCTTTCTCTACTTCTTTTTCCTTTTCTTTCACTAGTTCTTGTTGTTATTGTGTATGTATCAGTTCAAAAGT
			Marker46924	TGCATTTGCAATAACTGGTGTAAGGCTCCCCACTAAACCAAAAAAACCATAAAATAAGATTCAACAAATCATAAACATTGAAGCCAACATATAAATCAGAXXXXXXXXXXAATATTCAGAGCTTACACAAGCACCCTTATTCCTTGTTTTCACTTAATATCGCCTCTAATATTTAGAGCTCAAAAAGGCACATTCCTAGTTACTCAGGTT
			Marker48540	AAGGAAGTATATCTATGATGAGTCTCATATTATAGATTGGGATGCCTTGTAGATGGAGTCAAAAGGGCAACTGCCTTTGGAGCCCATTCAATTTTAGCTCXXXXXXXXXXGCTATTTGATACATTATTTTGATGTTTTATGGATATACATTATATTTGACAGGGCATTTGACATTATGGATTTGTTGCATTTTATCTTATGACATATTTT
			Marker49776	CTTGTTCTTTCTGGAGTTGTGCATTACTCTTCTTGACTTTGTTTCCTAAAAGATTATGCACTAGATTTGAAGATTCTAGATTTATCTTACATCCCTTATGXXXXXXXXXXTTTGTTTAGATATTCAAGATTGGTTGATTCTTCACAATGCTCGACACTAGTTTTGAATAAGATTAGTAAAAGTCAATGAATTAGAGATAGGCTCTTTTTG
			Marker50473	CTTTTGAAGTATGAACTGATAAGAGCTTAGCCCAATTAAGAGCTTACAAAGTGCCTTGTTAGGAGAAGACCCTATTAGGAGTCACTTGATGAAGGGATTTXXXXXXXXXXACACTAGTTTGACACACTGAAGTCTACTATTACCAACACATAATACATCATTAAAAATTGACCTAAATACATTTTTTCTTTATTAGTTTACCAAACTCTA
			Marker54639	CTTGTCTCTACTTCATTCACATAGCAGTAGAGAGTATCAACTTCAAAACATATGGTATCTTTATATTTTTCCACTAATTGAGGTGGAATTCTATACCTATXXXXXXXXXXTTCCTTATTGAGTTGATATTTTCAAACAAATTTTTTAGTAAGACTTCACATAAGTCTATCTACATTCCCTTCTTTGTATGCTATGTCAACAACTCCACAA
			Marker64682	TTGTCTATATGGCCAAAATCTAACAAATACCAAGTCTCCAACCTAAAAAATTCTCTCTCTCATCTTCCTATCAACATATATCTTTTGTTGGCTTTGTGCAXXXXXXXXXXGATTTGAAACATAGTTTCTCAAATACCCCTTTATCCACTTATTAACTATCTTTGTCTAAACATATGTTTGTGGATGGTAGTTGGTGCTTGCTGTGAGTTT
			Marker67408	CATGCTCTTATTTAATTTTATCTTCATTGTGCTAGTCATTTAGAGCAACTCTAGCAACTAGACATTGAATGTAATTATTAACTCAATGTTGCTACTACACXXXXXXXXXXACTAGTCCTAGTTTTTTAGAACCCTTGTTATTGTGATCTCCAAAATCCTAGCCTTGATTAATAAGACCTTAGTCATATGTTTAAAAAATAAACTACTAAG
			Marker83390	ATGCTATGAAATATCCTTGAAACAATATGGAAAAGGCTATAAGATAGTCCAATGTATGGGGTATTCAGGCACAGGTCCTCTAGGAACATGTCAAGATGGTXXXXXXXXXXAATTGGCTATCAAAAAGGAGGAATAAGCTTCTAACCAAGTTTCTAAGGTAGCAACAATAGGAAGAATAAAAGTAGAGATTCTAGAAGATATGAGAGAATA
SDR2.2	14	Marker14643-Marker93841	Marker14643	TTGTTTGATCAGAGGACTCTATATTTATTATCAACTAAACTGTTTTACCTTTCTAAAAATGGAAACTTTTCTCTTTGTGTATTTGAGTAAATTTCGGCTCXXXXXXXXXXTAGTTATGTTATTGTTTTTGTAATCGGTAGAGTTGATATGTTAGTGCAACGCATAGAAGCGCATGTATGACCATGGTTTTAATCTGCTTTCTGTCTAGAG
			Marker149233	TGTTTATTTTATTTTGTGTTTAGTAAATATGTTCCTATTGTCGACAATTATATGCTAACTTGTATCAATGCTATGTTTGTGCACATATATAGGTTATCTAXXXXXXXXXXATGATTTTGATGATCCATCACTATTTTAGGATGTGATAGAAACATTTTGGGATACATACATGCCTATTTGGAATGTATATTTTGTATATGGACATACATT
			Marker15240	TGAAAATTTAGAAACCTCAACTTTATGAACTTTACTCACTTGTGATGTTTCTCTAAGAAATCTCTCTTCTCCTTCATCAACTAGTCACTCCACTTGCTTAXXXXXXXXXXCCTTCATAACATGCCTCAACTCAATGATATATTCACCCAAAGGAATGGCTCAAGGTTCTCAACCAACTTTGATACCATTTGACATAGCCATGATCTAGAG
			Marker16059	AATAGTTACCTATTCTTGAACCTTCAAATTAGCTTCAACCTAAACTTCATATTTTTGTTCATTTTAAGCAACTAACTCTACTTTCAAATGGGAACTATCTXXXXXXXXXXTTGGCATGCTATTAGCCTTCTAGCATCAAGAATGTTATATAAATCCTTTGGTAGACTATGATGTATTTCAATCAATGCTTTTCTAAAGTTGTGCGAATGT
			Marker19880	CATCCAAATTCTGGATTTTTCTATAGTGGTGGATATATCCCTCTAGATCATAATTATTCCAAGCCTAGTGTCTATACAAATTGTATTCCTCTACCAACTTXXXXXXXXXXCCCCAATTATAGTTGACCTTGGTGTCTCCAAAAGCATGTGGTCTCAAAAATCTCTTAATTTATAGTGAAATTGACCCATCGCATTCCACTCCAAAAAATC
			Marker49192	CTTTGATTTCTGGGTCTTTCATAAGTTTGGAGAGTTCTTGCATTAATGTAGAAATGGACTTATTAGTATTCATCTTTGCCAATTTGTTGTGCAATAATCAXXXXXXXXXXGTTGGTTTGTTTTTTTGATGTTTGAACAATGATATTGAGTAAATGAGCCATTTTTTGCATTCAAGAAACAAGCTGAAAACAAACTGAAAATATGCAACCA
			Marker52023	TATACTAGCCTTGAACATAAAGGTCCCATAATGATCTTAACATAAATTACCAAAACAACAAGCCTCTTTGATATCATTGCAACCACAAGTGGTGCTTAAAXXXXXXXXXXAGTGTAACATTAGCACCAATCCTTTCATCATGATTCTTATTGGTCTAATCTAAGGGACCATTAAAAACCCCCTTATTTCAATGTATATTATTTCAACACA
			Marker53890	GGCTTCCTCATTCCATGTCTGTCATAATCTATGACTTTGAGATTGTTAGGGCATAGATTCACTTCTTTCCCAACACACATAAGCATATGCATCAACATGAXXXXXXXXXXTATGGAGGCTCATCATTTTCTTCAAGTATCCTGAAATTGTTTCCATCCTTTGGTCTATGAGCCAACAATCTCCATCTCTTATAAACAACCTTAAGTTTGG
			Marker56182	CTTGTTTGGTTAAATCAAAGATGCTCAGTTTGCTTTTGCCACCTTCCTAGACAAAAAATCAAGAAAATTGTTTTGGTGTTTGATGTTCTAGCTTCCTATGXXXXXXXXXXTGACTTTATGTCAATTTCCTCTTTTGGCGAAACTTTCAATTCACAGCATGTTGTTTCAAGCAATGATAATCAGGTATGGCTTATGGAATTTGATGTTAGT
			Marker64883	AATAAGAGGTGGAACAAGTAAGACTCCTTATGAACTATGGTTTGGTCATGCACCTACTATATGTTATATAAAGAGAGAAGATGATATAGGTAAGTTTGATXXXXXXXXXXCAGTGAAGTGGAGGTATGTTTGAATAATAATAACCCCAAAACCCCTATGTATGTTGCGAAGAATCATCCTGAGAATCAGATAATTGGAGATAAAAGAAAA
			Marker68520	AATATATGTGTCTGTATCATCATTGCTGAAGCAGTTTATTATGGTTTGTAGTAATAGGTGTCTTACATGTTTGTCTGTCCTCTGACAGGTGAACGAGTATXXXXXXXXXXTTCTGTTTAGAATTTAGATCTCATGTTATGATGTCTTGTGAATTTTGATTGCTTAGTGGCAATTTTGGGTTATTTTGGAGTGCGCAATTGTTTGCATGTG																							--	--	--	--	--	--	--	--	--	--	--	--	--
			Marker91778	ATTATTTCAACCTACATATTAATGCTTTCAAAGAAACTTCAAGTAATATATGAATTTTATAGCCAAAGGGATTCCCAACCTTGCGAAAGATTATTCCTCAXXXXXXXXXXTTTGTTATGAGTATAAGAGGACTCATCCATTGAAATCGTTGTGTTAATACTATAGCTTATGTATTGTTGTTGGGAAGGAAATTCTAGACAATATATGATT
			Marker92729	TCAAAATAGAAGGTAAAAATTAGTTGATTATTTTGGTTTGTCGATGACATCATTTATGTTGGCAATAGTAAAAAAATGTGCAAAGAATTTGTAATGGATAXXXXXXXXXXCTATTAAATGTAATGAAATCAAGACCAAAAAACATGCAAGCAATCAACAGTAAAAGAAACTCATGTGCAAGTAGTCAAAATAATTTTCAAATATCTAGAA
			Marker93841	AGAAATGTGATATTTGATAATATTCTTCACAAGCAAGAACAATCTGGTGTCTGATAGCTGATAGTTGATATTTGCCCTGTAATTCCACTTTTTATGGATAXXXXXXXXXXTTTAACTATTTCTAAAATATAAATGAGGAACATCTTATTAAAACACAATCATTTTTGTATAAGTAAAACCTGAAATTGATACTGTATTTTTAAAAGCAGA
SDR3.1	28	Marker50458-Marker36964	Marker50458	AAATTAGGATCATGACACTCAATGCCATGCTCCTCTTCAAAAGGGCCCATTTTTGGGCCTTAGAATTGTCACCATATTTGGGCGAGGACCTAGATCCCATXXXXXXXXXXCCTAGTTCCTTGGTGGAGACAAATAAAAATTTATTAAAGGTATGTCATTAGTGTTTCATTCATTTTCAGCCTTTCCCTCAAAAGGAAAATATTTTATTGT
			Marker67915	TAGATGATCACTTCTTTCGATTGAGCTTGATGAAGTGGAAAATATGCCCTAGCTCCACTTGATTTGATTTGATCCTTTGATGGTGGATTGTGCATTGCTCXXXXXXXXXXGGGCTAGTATTGAAAGAAAGAGTTGGAGATAATTGAGAGGACAAGGTGTTGGATCCAAGAGATATGCCATAAAGGCATTTCTTGTCTCCACACCTTTGAA
			Marker96658	TTTTGTTGGAATTTTATGCCCTTTGGCTTAAAGAATGTAGGAGCAACCTATCAAAAAATGGTAACTACTATCTTTCATGACATGATGCATAAGAACATGGXXXXXXXXXXATGAGAACTCTCCAAGGATATATACAATCCATTAGATGATTCATCTCTCAACTAGCAAATAAGGCTCAACCATTTACCAAAGAACTAAGGAAGGGAGTTA
			Marker18298	CCCTTTTGTCCCTCCCCTTCATACCACCTAGAGCTTTCAAACTTCCCAACATACCACTGATATTTTTTCACATAATATATAACCCCACCTTTTTATTCACXXXXXXXXXXTTGCAAAAGAGTTGCAGAGATTCTTGATCGAATTTGTTGCAAGTAGTTATTTAACTCTCACACCACTACATAGCTTCTCATCATATCACATGATCCCCAA
			Marker140688	AATTATATTGAATTTGGAATTAATATCAGTGATAGGTCAAAGTTGAGATCTAGATGTCCTTGTTGGAATTTTCTTAGTATAGGTTTACTATTTTTTGAGCXXXXXXXXXXTGTAGTTCTATGATTCCTCCCATATCTGCAGAATATATTACACCTGATTAGAGAGACTGAGTTAAACTAGAATCTTGCAACAGTAGGCTTCAGGAATGAT
			Marker142835	GCATCGATTAGTGGATTATACCCAACTATCCATCTTAATAGGGGAGAGAGATAAAGAACTAGGCTTTAAAGATTAAGGGATTGGGCATCCATTAGATACTXXXXXXXXXXTTCATCCTAGGAGAATTTAGATTGATCATTTTTTATAGGCTTGCCTCTCCTAGGAATAAGGAAGCAATAGAATAATAAATGGGGAAGATTTCCCATATGA
			Marker54714	TCAATATATCATATGTCTAAATAAATATCTAGCATTATAGCAAGCATCTAAAACACAATTGAGTCATAAACGCAATTCCAAATTATCAAATAGAAATCTAXXXXXXXXXXCTAGAACTTACACAAATGTGCCTGCACATTTTTAGTCTACTAGACAACATTTTTCTACACCTACCCTAACATGCATTTATGACAAAATTTAATGTAACTA
			Marker57278	CAATCATGCCAAAAGTTATATTTGCAGGTCATGCATATAACTGCTCATCCAATGTTGTCTCATTTTTCCTTAAGATAATGACCTCCTCTTTTGTTTTTATXXXXXXXXXXTTCTCTTTGTTTTGGATCCATTGCATCTAGATCAATGTCATGTCTCCTTCTAAGTTCATCAAAAACAATAGAAGAATAAATATCCCACCCCTCTAAAAGG
			Marker59346	AGACTCAAGTATAGAAGACACAATCATTTCCTTCTTTCTCCATATCATAGCATTCTTCTTCTTAGGTTCATTTTATTTTACTAGAGCAATCGCATTCCTAXXXXXXXXXXTTACAATTAAAGTATTGAGTATTTTGATTTACTTTGCACCGACATTCGATATCCTTATGTCCAAAACTATTGCAATGAGAACAATAACCATTGAATGATG
			Marker67449	TAGGGTTTGGTAACTGACAAAGAAGAAAAATGCATATAGGTCAATCTGTGATGATCTATTGTGTGTTGCTAATTAGACAAGAGTGTGTGCAAAACTTAGTXXXXXXXXXXAATCCCTTCACCAGGTGACTCCTAACAAGGTCTACTTCTAACAGGGCATCTTGTAAAGCTCTTAGTCAAGCTAAGCTCCTACTAGGGCATACTTCAAAAG
			Marker55272	TTTGTCCAAAAATACAATTGAGGAGGTTTTTGGTTTTGAGAATGTATGTGACCATCAACTTGTTTATGAGCATTTGAACAATGAATATTGGAGACTGGAAXXXXXXXXXXATATTAGTTCATCGGCTAATTGACCTAGCCCTCAAAATAGCCAAGGAAAACCCCTCTCAGATATCCCTTAAGAGCTTCTCTATTATGATGCATATGGTTT
			Marker174839	TTCCACAACAATATTTTGATGTTAGGGATTAATTTTCTATATTGAGAGTGGAAAGCACAAATATGTTTTTGATAGGTTTTGATAGGAAAGCAATACCAAAXXXXXXXXXXTTATGAAAAGTTACCAAGAAATGGGATCCCCTTTCCACAACCCTTTATCGTTGTTGAAGAAACCTCTCGACTACCTATTAATAAGGATAAAGAACATAGT
			Marker35621	AACCCTATTTCATAATGTATTGGATATGATAATGGAGCTATATTTGATTATGTATATGTATTCATTGCTCATGATGGATCATATTGCTTATGAGATTTTGXXXXXXXXXXCCCTCATACACTCTAGGCTTAAGTTGTAGCCTTGTTAGTTGAGTCATGTTAGAATTTTCTTGTGGCACATTGTGGTTATTGGACCCTTGTCATGTAGTCT
			Marker137780	TCTTTGAAGCCTACTCTTAATATGTTATCAATGTCCTTTAGTCCTAATTTTATTGGCTCCTCAAGCCTTGCTTCATTTATATGTTGCCTATTGTCTATAAXXXXXXXXXXTCTCTTGATCCTTATGTATGCTACCTATAGGTTTGATTGGGCTACTTCTTGTTTGATTGTGTCAAGATCTATATGCCCAATTTATTTATCTATGATCCAT
			Marker73163	ACTATTGAATGAGATGTTGAAGAAAGATGCCAAGATGGAATGGACAACAAAAGAAAAGAAAGTGTTTGAAGAAATCAAGTCCACCATCATTGAGTCTCCTXXXXXXXXXXACAAAAGTTTATGCCATAGTGCCAGATGTAGCAGTTAAGATACTCCTTATGTAGAATGAACTAGGAGAAAGGAGAGGAAAGTGGGTCACCACTATCCAAG
			Marker114747	GTGATGGAGAATGTATGAAAGAGCAGATCAGTTTGTCAGACATCAGCAATCAAGCAACCAAGCAAATTGATCGAAGAAGACAAGGAAGTCAATCGATCAAXXXXXXXXXXAATAAGGATTCCTTTAATGCTTTTATCCAACCAACCATCACATTGTGGAGTGAAGGATGAAATACATGATAAGGAGGCAGCAGCACTGAGTCCCCCATCA
			Marker46141	CAACTTTTCAACTCTAGGCTCTATTAACAAAACATGACATGACCAACACTTACAAGCTTTGGAAACTTATATGGAAACTTGACCAATCATCTACTTACCTXXXXXXXXXXCAAAGTATCATAGAACAAGAGGGATGTAACACCTTGCGTGTAGTTGGGTATAGCTAAATAAGATTAAAGTGATTTCACTAGCATTTTAAGTTGTAGTATT
			Marker52497	CTAATGATTAGGCCTTTAGGTTTTCCCCTCTTCATTTTGATATGCCTGGTAGGACTGCAAGTCCCCTACATTTAACACTTTTTGTGTTTTTGAATAAATTXXXXXXXXXXAGATTAAATGCCTCTACCTAATTTTTTCTTTAATTTTTCATGAATAATTGTAAATCAACGTCTCTACCTCTAAATCAACATCTACACAAACATCGACATA
			Marker59174	TTGCGAATGCCACTTTGAACCTTCCTCATTAGTTAAACTTTTTCTAGAGGAACCTTTCTTTGATACCAATTGTTGAACACACCACAAGATTGAGAGGGGGXXXXXXXXXXATGATATTGCTATCAAGGTTCAACTATGTAGTTTTTGAGTCAAACTCATTGACCCATGTTTCATGAGTAGTGGTTCACAAGAACCCATTGTTGGCAAGTG
			Marker59355	ATACTGGTAATGGAATTTTACTCGAATAAAGATTGGAGATGTTCATTATACTTGGATTCTACCTGCTATTGATGCGCTGATTATATCTTGCTATGGAAAAXXXXXXXXXXTCTTTTACACATTATACTCTTTGAATCTTTGTATGCCCATTAATTAAAAGACAGCAACTAACAGTTGGATAATTCTAGAATTAACTATCCTCTGCATACA
			Marker72901	CCTCCCAGATTCATCTTTCCTTTTTGTGTATCAATAGACTATATGGTTATATCTTAGACTACTTTATGATGCTTTTTATTGATGTTTATGGATTTATTTAXXXXXXXXXXGGTAGAGATGATGTCATATCACTCATTGTGAGTATCATATGATGTTGTGACTCTCTTTATGTGCTTGATCATTTATGATATATTTTATTGTATATATTTT
			Marker76804	TCGCTACGTGTGGAGTCCAAGCAGAATGTCTTGAGACAAGTGTTGTAGGTAGAAGTGCCAATAAAAATTAAAGACCTTCTAGGACTATGCCACAACTAACXXXXXXXXXXGGGGAAGCTGATGTTGTGGCCATTGACATTTAATCTAGTGGGGGCCGACCAACAGGACATCAAGCTGATCAGAACCTAAATGGCACAATGGGTAACTATT
			Marker25938	AGATAGGCAAAAGAAATATGTAGATGCTCACTATGTGGATAGGCAATTTTCCTTGGGTGACAATGTGTTTTTGAGAGTGAGTCCATGAAAGAGTCCTGTCXXXXXXXXXXTCAACACTGAGGGATGACCCTCAGGGGTCAAAACATATAACAAGTAGACATTTCCTTCTTGGGCATCGGTTTGAGCTACATAGTGATCACCATAGTTTAC
			Marker26586	GGTGGGTTTACCTCCATGGCCTTTGCTCCATCCCCTCCCTCTGCTCTATCTCCACCCTTCTCTCTCTCCTCTCCTCTCTCTCATCTCCTTTGTCCTTATCXXXXXXXXXXCTAGTTCCATCCATTAATAATCCCTACCTTAACCTGTAGTGAGGGTCTAAACTCTTCTACCCTCTCACAAGTCACCCACCAAAATCTGTGTGGTGCCTCG
			Marker28897	TCAACTTTGCAGGTCCTCTGATTTATCAAATGATGCAACTAGTTGTTAATATTCTTTGACAGTGAGAGTCTTTGTCAAATTAGTCTAGAATTTGCTTGGTXXXXXXXXXXATTTTTTTTTTCTTATCACCATGCTGTATGGAGATCCACACAAGGTAATTTGCATTGGAAGATGCTTTTGGGCTAACTAGTTTTTTAGTTTTACTATTTA
			Marker68617	ACCAACTATGAGCATCAACCCTATAGTTGTCCCTAAGAGCTTCAAGACCACAATTATTTGTGCTCTTAAAACTCATGAGCTCAGTCCTCACTGCAGGCCAXXXXXXXXXXTCAATCATTGTTTCAATGACATCATATACCTCACCCAAACAAGGCCTATTCATGTCAGTTTAACACATCATGCTCAATATAAGCTTAGTGAAACTTAGGA
			Marker68801	TACTATTGGAATGCCATGCTATTTGGTTTAAAGAATGTGGGAGCAACATACCAAAGAGAAATGACTACTATCTTTCATGACATGATGCATACCTTTATGGXXXXXXXXXXAGTAAGTTTAGATCACTCCAAGGAAAGTTGCAATCCATTCACAAGTTCCTCTCCTAGCTAGCAACATATGTCATCCTTGTGCTCATCTATTACATAAAAA
			Marker36964	AAATCAAGCATAATGTGGATTAATGGTTTCATGAAGGTCATATGTTAAAAGGTTTCATGAACATGATGTATCAAGGTTCTATCTCAAAAGAAGAGTCCATXXXXXXXXXXAGGGTTTGATTGGGGAGGGGCACTACACCATCTCCTAATCCCATTCAAAACCCACCTTTCTTACTACACCAAATTCCTCCCCTCCCCTAAATTTGTGTAG
SDR3.2	7	Marker66278-Marker64302	Marker66278	TTGTCACTCTTGTTCATGAACATAATAGAGGGCTTTCCTTGTTTAGGATTTATAGTTCTATTTCTCAAACTGTAGGTTCTATTGGCTTGTTCAACTACAGXXXXXXXXXXTACTATGCATTGAGAAGGAGAATGGGGCACATCACAAAGAAAGCACCACATACTATCATCTATCATATGATTCATAGGTTTCTTCAAAGGATCTAGCGGT
			Marker86985	GCATTCATGTGAACTGTTATGCATATGTATGCATTTTTACCCATAGGATAATTTCTTCATGCATTCCTCTTAATTGTTATGCAATCCTTATAACTGTAACXXXXXXXXXXGATCAAACATTTAGGTTTATATCATGTGCCATATCTTCCAGAGATTACAACCAACAAGGCCTTGATTACCACATTAGTTGAGCAATAGCATTCTAAGATG
			Marker106449	AAGTGTAACAATGAATAGAGTGTATTCCCCCAAGTTAAAGAGATTAGATACATGCTTTAATGGGAGCAATAGCTTTAAGGTAGCATACATGCATCCTGAAXXXXXXXXXXATTTTTGGGTCAGCTTTATAGAGACCAAAAAGAGAGATCTCAACTCTTTGCATCATCTAAAAGTAGATGACACAAAGGCACATTTATGAAAAATAGCACA
			Marker51109	CTCCTTTGCCTTGCTCTTTGTTGCAACCTTCTTGGTAAAGCCTGTCAATTCATTCTTACACATTCTTGCAGTATGACCAAGGTTATTACATTTATTAAAAXXXXXXXXXXTTCACCTTTAAAAGATTTTGAGCATTGACCTTCTTCATGGCCAACTCCACTTTTGTCAAGAGACTGTTTTTGAGAGTTTAACAAATCATCCAAAAGACAT
			Marker41472	TTTGTTCCCATGCTCACCCCTAGAACCAAGGAAAGTAGTTGTTGAGAAAGGGCCTCCCTCTCCGCTTCCAACCTAATCCTTTCAAGTTGATCTCTCAAAGXXXXXXXXXXATTGTTGCAACCACTTGATTAACTCAAATGACTCAATAACATTGGGAATTACATTATCTATTATCATAGAGTAAGCATTCATGACATCTTGTATGCTTGA
			Marker15488	CTAGATGATAAGTAGGGGAGAGACCCCTATACGTGCTCACCCTAATTTACAGGGTCCACATGGCATGCCATGTGGACCCCATAACCTTTTTTTTTGCCCTXXXXXXXXXXACTACCACCCTACACTCTTTCTCTTCCCTACATTAACTCTTCATCACTTCACCTTACTGCCACAACATAGCCCAACCTACTTGACTAGGATGACATTGAA
			Marker64302	AACAATGAAGTCAAAATGCAAGTGGTTTTATTAGTAGTCAAGATGGCCAATAAATTATCAATATCGCAATTGCATTTGGAGGGCAATTCTCTAATTGTTAXXXXXXXXXXGGTTATACATCGCAAACTACAACAACTATAATGGAAAGATGTGTAGTTTAAATCCGATAGGATGAGTGTTCTATTTTAAAGTCATTTTGGCCATTTTTAT
SDR4.1	86	Marker100041-Marker9947	Marker100041	TTGATGATTATATGTTGTGCCCTAGTTGGGCTAATTTATAATTTGTTTCTACCCTTGAAATATATTGGATCTAAGATATTGTTGCTAGGTTTTTCACCTCXXXXXXXXXXGTCAAGAATATGGTTAGATTACTCACCCCTTCTTAAAGATAAATTGTCTCTTTTACATTGGTATTGAGTTGAGGAAATTACACGCAAAGTTGCAATAAGT
			Marker11480	AATGGTGGAGCTTTTTTCCTTAGAGATAGGTTAGTGTCATGGCACAATAACAAAAAAGAATCCATTTCATTATCAACTACTGAAGTAGAGTATATTGCTAXXXXXXXXXXCATTGCCTAAAGACACTTTTGAATGTTTGAGACACAAGTTGGGCATTGTTCCACCTTCCTTTAGTGCTTGAGTGTATTTTGTGGTCTATGGTTCAAGGGG
			Marker11618	ATAGGCTTGTGAGGGTGTCTTTTAGATTCTTGGTGTGTGTTGCTTAGATTTGGTTATTTCATTGTTATTTTGGCTCTAACAAGATGATTGATGCTTTTTCXXXXXXXXXXATTTGTATCAGTGATGTTGAGACTATGGATGTATATTTATTTGGAGCCTTCATGATGTCATTGTAATGTTGACCTAGTTTATGTTTGACCCTAAGGTCTT
			Marker12482	AATTATCTCAAGATTGGAAACTACCTATGATATGTTCAAATCATTAGAAAGCTCTCACCTTAAAGAAACAACTACATACTTCATGAGGATAACCAAACTAXXXXXXXXXXAATCCACCAAGAAGAAGGGAAAGAAAGGATACTTCAAGAGGAAGAAAGATAAAAAATCAAATGGTGTTTCTCCATCCAAGAGAAGGAAGGATATGTCAAA
			Marker12497	TTACTGAGAGTATGATTGACTTCATATTCCCACTAAAGTGGGGGCTAAATGCACCATCCTAAAATTGCACCCCTTTGCAATTTTGATCCCATTTGGGTCTXXXXXXXXXXGGATATGCAATACACCACTAATCCTTTTTATTCTACCATCAGGAAATTTGATTCTAACTTTACCACAACAAAACAATATCTAAATGAGATTCATCAACCA
			Marker135295	TAAATCCATAAAATAACAATAGTAATAATGAGTGTTATAAATAAAGCAAGGAATAACACCATAAACCATTTGGTGTAATATTCTTCCTTGCAATCTAGATXXXXXXXXXXGTGATAGTAAATAAATTATTATGTAATAGGTCTGAGAGAAAATATTAGAAATTATTAAATAAATAAAAGAGACCTACATGAACTTACAAATCTCAAAGTA
			Marker139830	TATTGACAAGAAGGGATTAAGAGTCACTACACATAGTAGGATAAGTTAAAATTTATATTTCTCTAGAAGATCTATTATCCATTTTGGTGATCTCATCCATXXXXXXXXXXTTTACTAGTGGTTTTTATCTAACCTTATGATCATTCTTATGATGGTAGATAGGGAGATGTGGTGGAAGAAAATTGGAGATCTAGTGAGATGGTCTAAAGA
			Marker147733	ATGAAAAGTTTAAACTTAATTTTGAGGGCTTTAGAGGCTCCATAACACCTAGAAAATTGGGCATAACTAGCATAGCATGTTATAGGATAATAATCACTTCXXXXXXXXXXAGGTTTCTTGTATTGTATCTCCTATATATGAGGCGTGTGAGATAGAGGTTGTATGTAAGAGTCTTATAGTGATTGATTTGCCTCTGAATCTCTAATTAGT
			Marker16007	CTTGCATATGTGTGAGTGAGTTAAGATCCTAATATTGGGGGCTTTATTCCTTGAAATTAGTGATGTCTTATACTCCTTTTGGTCTTGCTCCACATCCTTCXXXXXXXXXXCTTGTCCAAGCCCCAAAATAGGGCAGGACATGGGTGTGGGTGCCCCTGACCTCTCAAGATATGGGTGTGGGAACCCTTTTCCTCCCTAGATAGGGGTGTG
			Marker16347	CATACTTTTCCTATGGTAGGATTAGATCCCATGACTGATAGTGCTCCTTATTCAAACATATAAATAGGTTGCTTAATGACCTATTCACAACCTTAGTCTAXXXXXXXXXXACTACATACACATTGTCATATCTCCTTGTGGTCCTTGGTAGACCCAAAACAAAATTGATACTAATGGCTTCCCATAGTCTATTAGGTATGGGCAAAGGTT
			Marker16863	TCTATAATTGTAACATCTATTTTGTATGTAGATTTAGGGCATGATGTTATTTTTACCTCCATGTCCTTCATGAATCTAGTAAGAGGGATAGAGCAATTATXXXXXXXXXXCAAATTGTCTTTTTTATTCTCATTTAGACTAGAAGGAACCTATAGAATTAATGTCAAGGTGTTTCTTTTGGATTCTAGGATAATAATTATTTCAAGAAAG
			Marker17431	AAGCTTATTTAGTAACAGACGTAGGGAAAGATCATCAACTTCATGCACTGCATATGATTATATTTATATTATCACACAACCTGGCGAATAGGGTCCAAGAXXXXXXXXXXTAATCAGGCTTGGAATAATTTGCCGGCACCGTTAAGTCGCGGTTATTGTCAGGCGCCCAGCAGACGAGGTTCCCACTTGAAAAGCTCACCACCATTGGTT
			Marker17615	TTTGATAGATGAGGTTAGTGGCTGATGTAGATCTGATAGCACTCTGCTCGTGCTAGTAATCTGCTATTCAGAACTGACCCACTGCAGAAACACTGAAATGXXXXXXXXXXGGATTGATCTGCACTTCCAATGACTAGGTGCCACTAAGCAAGCTGAAAAATTCCCAGTAATGCAGCACTTTATCACCATGTTAACATTCTCCATGTGCAC
			Marker20306	TTGAGTAGAAGTCAATTTTGGGTGAACATTTTTCTTTGTAGTGGAAGTGGTAGTCAATTGGATGATTGGAACAACTTATTCCACAATCCTAGCCTCTAGTXXXXXXXXXXACATAACACAAAATAACACAGAGATTTAACGTGGTTCACCCAAGATGGGCAACATCCACTCAACACAATTGTCCAATCTTTTCTTATTATCTAGTAAATC
			Marker20519	CTTGAGGTGGGGCTCTAAGGGTTTCACTTTTAGAGTTTGAGATGAGGTCTTGTTTGCTCATGGATGCTCGATGGAGCCTCTTCTCCAAAGTTCTTTTCTTXXXXXXXXXXTGTCTATACAAGGTGGCAAGGTGGTTCTTCAAAAAAAAGGTTGCAAAAAGCATTTCAAAATATGATGGTTGTTGTCTACTCCCCTAGCTACTTTGACTCT
			Marker20586	AACACCAAATAGGCTTACTAGAACATATGATGGCTTCTGGATCACCAAATCTTGAATCAATTGAATGTGACACACATCTGAACCACATGGATCAATCAAAXXXXXXXXXXTCTCCCCCAATGGAAGACAACCAACAATCTCCCACAAATGATATATCAATGAAGCTCTATACCAATTTGTTGATATGTGGTGACTGATCATGCTAAGTAT
			Marker22183	AACTCAGATTAAATCTTAGGAAATGTGTCTTTGGTGTCACATTGGGGAAACTACTAGGCTTCATAGATTCCTGCAAAGGCATAGAAGTTGATCCTACCAAXXXXXXXXXXAGCCACTGTTACTATACATATTCACAACTACAATGGCACTGGGGGCATTGCTAGCACAAATAGATGATTAGGGAAATGAACATGCCATCTACATATCAAT
			Marker24300	AATATTCATATGGATTTTTGTCATTACCTTTCTTGATTAGTATCTGGTTCATTGTGTAGATTGTTGTGCTAATGGCTTCTCTCCAAAATATTTGTGCAATXXXXXXXXXXCCTCAACCTTGTCTCTGAAAAATGTAACCCACATCATTTTTTAATAGTCAACAGTAAATATCATGAAATACCTATTGATATGTGGTGATTGATCATACTA
			Marker24665	TGTGTTTATCTCTTTAGATTCTGGATTTTATCACAGTATCAAAACAATATTGAGATAATTCAGGCCAAAGGGGAATTTAGCATCTTGAGTAAATAAAACAXXXXXXXXXXGAAGCTTAGTGCACATGGTTCCATGCCAGCAATGTGGCATTTGGAGGAGGGGGCTACAGACCTGCAAGCATGGAAAACGACACTGTAGACCACCAAACAG
			Marker26018	CAATTTTCAAATCAATTTTTGAGAAATAGCATGCACCTCCTAAGCTATCCATCAAATCTTCCATTCAGGGTATAGGGAATCTATATCTAATTGTGATCTTXXXXXXXXXXCCATAACTATGTGTTCATACTTATCCAATAGGGTTTGAACTTCTTTGGGTATCTCTTCTCCATTTGTTGTTGTCATAATTGATGTAGGCTTCCCAATGAT
			Marker27186	GGTGTTCAGAAAATTAGAAGGCAACCATTAGAGATTAGTTGCGAACTTACATCTTTGTTCATGTATCAATGAATGTCATTGTCTATCTTAGAAAGTCTGAXXXXXXXXXXCTTCCATACATAAGCAAGGGATATTACATTTTAGGGAAAAACTCAGGAATGTTGTAGAAAGGGACGTTGCAGTAGTCATCATATCACCATCACACTCCAT
			Marker27208	AGGGTAAACCTTGGAGCTATGTGATCAGTGCTATCAGTGTATGGTGATCTAGTTAGAGAGTGCTAAATGGGTGCCTACAAGATCCCAAATGCACATTCAAXXXXXXXXXXCTAAAAATAGCTTTGATACAATGAAGAATGCCAAAATCTAAGAGATTAAAAGTAAGCACAAGATTGCAATGAATTTGACCTTCAAATGGATGAGAAAAGG
			Marker27327	CTTGAATGTAATTGGGTAAAGAGGCAGGTTGAAGCCTAACCCAAGAAAGGAGAGTGTGCAGGAGCCTTTTGGTGCAAGATAAGAATATAAAAAAGATTTTXXXXXXXXXXATAAAGAATAAGTGAATTCTATTTTTCGTAATTTCAACACTTAAAATACATAACCATGCAACTCTATTAGATCTGGGAAAATAATTTATAATTTGAATTA
			Marker27949	ATGCCCTTGGGGCTTGTTTTAGTCCATACAATTCTTTATGCAGCTTACACACCATATTCTTCTCTTTAGTCAATGCATATCCCTCTGGTTGTTCCATGTAXXXXXXXXXXGTGGACACTTTTTTTTCTGAAATCAAGTGAACCTAAACTTGGAGGAAAAAATTGAAAGTCATCCACTCAAGATATGAAGATAATCAAAAAACAATATTAT
			Marker2915	TTGGTAAATGTTGAGCTTTATCCACCAACCAAGTGATGAAGTGGCTAATGGATTGTATTCTCCTTTGGAGAGTTCTCATTTGGCTTATATTCTTCGGAGGXXXXXXXXXXTTCAAACAGAAAGTTCCCCATGCACATGTGAATGCCATCTTCTCTTGATCTTCAGGTGTAATCTTGATTTGGTTGTATCCAAAGAAGCCATACATTAGGG
			Marker29617	CTCAGCATAGATGGGAAATTAAAAGCTCTTGATGTATACAATGTGGAAGGTTTAAAACATAATCTATTGAGTGTCAATCAAATGTGTGACAAAGGATACAXXXXXXXXXXTCAAACCAACAAACACCTTCTGTGATGAGTGTCTAAGAGGAAAGTAGACTAAAGTGAGCTTCAAGGCAAAGGATTATTCAATCATAATTCCTTAAGAGCT
			Marker29639	AAACATCTCTAACATTGTAAGAGGTGAAAAAATGCATCTTAGACATGTGTAAGAAGTGGGTGGTCCTTTTGGAAATAAGGAGTTGTTATTTTGCCTTCTAXXXXXXXXXXGAAGTGTCGTATTGTGTAACACTTTTTTAAATAGTAACACAATCTTTGAATCTCTTTGGGTGTGGAGTATTTTCCCTCAAGGGATTTGTTAGATCTTCAA
			Marker30669	CCCAGATTGTGTCAAAATGGGACCTTTGGAATAGTTTGCCATGCTTTGGAAGATATGTATGCAATATGTAGAAGCATACACAAGGCACGTGAACTATTTGXXXXXXXXXXAATGTTCTCTCGAACATCTATGCCAAAAAGGGAAGGTGGTGTGAGGCTCACATAATAAGGAGAGTGATTTAATGTAAAGGAATTATAAAGGCTATAAAAT
			Marker30858	ATAATCAACATTAGATGAAATACATCATATCAATGATATCAAAATAACTTCTCAAATATAGTCTAAATCCATAAAACATCAAAATAGTATATCAAATAATXXXXXXXXXXCATAGAGGGAATTGATAATGGAGCATCATATGGAAACTAGTAATAAAGCACTAAAAGGAACCAATAATGAAAGACTACAGGGAATCGGTATAGGGAGATC
			Marker30930	TCTCCCAGAAATTGTTCATTTGGAGCATTTTAGGTGTTTAGGAGGAAGACTTATCTCACACAACTTGGCTCTTAATTGAGAGGTGGTAGAATGTGATCAAXXXXXXXXXXTCATTCCCTTCTTACATATCCTTTCTATTGACTCACTTGGATATCTTTTCCAGCATGTCCTCACTGATGAGCTTATCTATAGATCAAAATTCTTGACAAG
			Marker32187	TGCATTCATTTCATCTCTCAATTACAACAAAGGAATAGAAACCCTAATAGGTAGCCCATGGCTCTCTCTTTCACAAAAAGAAGTAGCCAACTGTGTGATAXXXXXXXXXXTTTTGGCTACTAACATCATTAGTCTAGTTAGCATATTTTGCTGATGTCATGCTGACATCAGCAGTATGGACTATCTCATGGCCCTTTGTTGGACCCTCTT
			Marker32194	GTAAAGTGGAAAATTGAACCCTAGTGACCTCCACTCCAAGGAGAGAGAAAGGAAGTCACTAGGATTGTGGTTTTCACTTGTAGGGTGACTTTACATTCAAXXXXXXXXXXACTAGGGCAAACAGAGTATGCATGGTCCTCTGAAAAATCCACGAAACAAAAAGGGTTTTTTTGTCTCTACACAAGGATCCTAAATCCACAATTACAGCAG
			Marker34100	ATTAGTTGGATGAGTAAGCAACAAGATGTGGTTGCTTTGTCTACTACAAAAGAAGAGTATATAGCAGCTACTCATGATTGTAAAGAATTCATTTGGCTTAXXXXXXXXXXGCAATTAAATTATTATGTTGATACTCTCTTTTCTCTTGCAAGTGTTCGACAAGTGGGAGAATGCTGGGAAAATGGTGTCTCAACCTTCCATTTACATGAG
			Marker34293	ATAAGATATTATGGATAGATAATTCTTGATCCCTAACGCTTTATGTTTCTTCCACGATGATTCACCAGTTCTATTATTTTTTGTCCAAATAGAAAGGTTGXXXXXXXXXXTATATAGAGGAAATATTAATTGAGTTATAAGAGAGAGAGTGTATGTGATGTGTGACTGATATTGATGTGAGCTCAAGGTAGCATGTGAAGCTAATATAGA
			Marker34707	TAACTCAGAATAGACTAGATATTATGCATATTGTCTATCTCTCTACAAGATTTCAAGCTAATCATAAAGAGACTCATGTTACTAGTATAAAGAGATTTTTXXXXXXXXXXTTTGGTCGAAATAGATGTTGAAGGATATTAGAGTTATTTATGACGAGCCTACTACTATATATTGTGATAATTCAAGTGCTATCAATATTTCAAATAATCT
			Marker35323	AACTCTCCTTATATTTACAATGTCATCATAACATAATATGCTATCTCAAATACATAAAATTCAGCTCCATAAATCCAATTGCATAATGAAGAATCATTGAXXXXXXXXXXGACTTGATTATGCTCACAATCATCAAAAACTTCATTCTACTCAAAGATGCAGTCAAGTGCCACCTTGATCTTGCCCTAAATTAGGGTAGGACTAGGGCAT
			Marker36185	AAACATTTCATGGTTATCGATCAAAGTATACAAACCAAGTCTCATGATGTGAATAGAAAGTGTAACACTAAGTGAAGTGCATGCCACCACAATAAAGTGAXXXXXXXXXXTGAAGTAGAACTATGAGAACAATGGAGAAAGAGCATATAAAATGAACAAATAAATGTATTTTTGGGTCAACATGAAACTGACCAAAAAGAGATCCCAACA
			Marker37003	ATTTTGTGTTGAAACAAAAAATTACTATAAATAGTGACCTCATGTAAATGTAAGGTTGAGACACCATTTTCCCAACATTCTCCCACTTTTCAAACACATTXXXXXXXXXXTAGATAGGCAAATTACACTATGACTATCACAATAAACTATTTTAGCATCATAAAATTGTGACCCTTGCAATTTTTTACTACAATTGGGTCTTCACATTGG
			Marker3706	AGATGAAGAGATGATATGTAACAACTTGCAAGAGGTGTGTTATGTGTTGAAGTATAAGTAATAGTGTCTCGGGTGCTAGACATAGAATCAACCTTCCCCTXXXXXXXXXXGATAAGTCACAAACTAGTAAAAGAAGAGCTAGAAATAATACTAGAAGAAGGAACAAGAGAGATTAGGGTGGTCACATTAGAAGTGGCAACATAAGATGTA
			Marker37261	CATGAAGGAGTCAAAAGCTTAGAAGATTACTAATCCAACTACAAATGAAACATTTGAAAAAAGAAATAATGGATGGATAGAGATGTAAGCTTCATATTTGXXXXXXXXXXGACTATGACAATCAAGTCAAGGTCATAATGAAGACAAAGGTATGGTAGCCATGGGGCAAAAAGCATGAGAATAATGGAGGTATGTTGCCTTAACAATAAG
			Marker37305	CCATCTAGAGGAGCTAGTTCTAGGGGTGGTCCTTCTCATTCTATTGCACCCTTTAGGAGTTATCAAGCACCCACTAAGGGTGGTCAATAGTAGTAGTAGCXXXXXXXXXXTTCAAAGCCTACTATAAAGGATGCTAGTCATTCATAGAGTCTTTTTGTAGCAATCAATGATCATCAAGTTGAGCATCATGGCACTATCATAGAGACCACT
			Marker38543	TCTAATCCTCCGATGGGGGACTCTCATTTGAGGAACTTCTTCATTTGTTTCCCAACAAACGTCAAAGTGTGCATCTGTAAGTAAGTTGCCTGGCGTATGCXXXXXXXXXXCAGATAAACTAAGATTGATTTGACCTCTCTCCCAGGCTCATGTCTTTAAGGCTAGGTGACCATGCTGTTTGGTGAAACATTCAAGTTATTTGAATTTTCC
			Marker39183	ATTTAAAACACTACAATTCCATGTGTGTGTTGGGTGGAGTAGCCCTTCATCAAGTGGTATCAAAGTAGAAGTTCGTAAGTATGTAAACAAATCACCAAAAXXXXXXXXXXCAAGAAGCAACAAGAGATCTTGATGAGGCTAGATTTTTTAGTGCCAAGTCCAAGAAAATTGATGAAAGAAAATCTTAACTTGCTTGATACAAGGAAAATA
			Marker40219	CTAAATATTGTAATCAATGATTTATGTATGAGACTAGACTAGAGTAGTAGACTCTATTAGCATTCCTCACCAATCTTTTTCCCCACTATGGGTTTTCCTCXXXXXXXXXXAATCCCTTTCACCTACCAACAAGAGGAAGATGGGCATTCTTATTCTCCTTCCCTTCTTTTGGTAGAAGATATTATGTTTGTTCAAGTAACTTCTCTTGGA
			Marker43867	TAAGAAGATGTATTGAGTTGTTAAGTGCACTACCACATAAAGTGTCACTTTAAGGGGGGAATTAGGCTAGAGTAAAAATATCAGGCTTATGCTCTGATACXXXXXXXXXXGTCACAAGTGGTCACACTACTTGAGGATTAAAAAAAATGATGATGATGATTTGCACCAAACACATATCCAATCTCAAGGAATGCAAAAATGGCCATGATT
			Marker44132	ATCAAATTTGGGACTTTCCTTCTAGTAGTAACTTGATGAAGAAATTTTGCCATAAGATCTCCTCAAGCGGTTAAGCTTCTCAAAGAGGACCAAAGCTCTAXXXXXXXXXXATTCACATATTTTCATGATAGACTTATCATTCGATATCCTATTTTGATGCTTTATGGATTTAGACTATATTCGATAGGCTATGTGATATCATAAATATGA
			Marker4492	TTTCAACTAAAAGGCATGAAATTTAGGTTAACTGGAGAGGGTAGCCAAAGGCTCAGGGGTATCTAACTCCAACTATGTCTGCACCTGCTCAACATCCTCCXXXXXXXXXXGTCCCTTAATGGCTTCTTATCTGCTTGATAAGAAGTGGGAACGATATCCAGTCTCAATGTCACATCAATGGCCTCCTTAAGAGTGGCCGGTTGGAAAGCA
			Marker45661	GATGCAAAACAAGCATCCGATTGTGTTTGAAAGTAGAAAATTAAGAGGAACTAAGAGGAGATACTCCATCTATGACAAAGAGATGCTTGCAATTATACATXXXXXXXXXXCTGTAAGAGCTTACTGTTGATTGGAGGGACTTGTTGCTTGTTGATTATGCTAAAAATCAATTTGCAACTAACATCATTGAGGATACTTTTCATGATGAAA
			Marker46445	AAAATATCTAATGAGAGGGTCAATAATTAATATTTTGAAACCCACTGCTGAGTCACATTACAGCAATAAAATCTTCATTCAATAATATATAAATAGTTACXXXXXXXXXXCACTTGAACACCTCGCCCTACCTTCTTGGAAGGTAATCCGCCACCACTTGGAGTCTTTCCTCGTTTCATGGAGTGTGGTTATCTCTTCTCTTCCTATTTA
			Marker46898	AGTCCTAACTAGATGATAAGGTCAGAGAGGAACGACCTTGGATTTGAAGCACTTCATGAGTAGATATCTAAGAAAAAGACAAACATGAGATCCAAGATATXXXXXXXXXXACCTAAACTAAGCAAACCAACAAGACACACAAAAGAAAAGTCCTACTCTAGAGCTATATATAGGACTTTTAGACTTGACATGACTCAAAGAAGCGAAGTA
			Marker47250	TATTCTTGGACAATTTCTTGATGTATGTGTATGATGACAAATTTCAATAGTCTAATATAAAGTCAAACACATTTATATAGATTTTACCTCATCTTTATTTXXXXXXXXXXACCCAAAGCCTATTGTGTGTGTGTTTTTGTTTATGTAATTTATTATGTGTTGGTATAAAAAGATTCATTTTTAAACACACTGATTCAATTATCTCTTATT
			Marker47894	TGTATATGCATATATATGTGTGTGTATGTGTATGTGTGTATCTATGTATATACATGTGTGTGTATGTATGTATATACATTTTTTTTTTTAATCTTGCTTGXXXXXXXXXXTCTCCAATGACTTTTGTAAGCACGACAGAGCCCTATGTATGCATTGCGGTGTCGCGAATTCATTATTTCGCCTATTAGATGTTTCATAATAACTGTTGTA
			Marker50026	TAGATTGGAAGATGTTTGGGTTGATTGTAGAGATGAGGAGGACGTGAGGAAACTTGACTTCAGTTGTCTCACGCTTGAATAGATTGAAAATTTGGAGTTGXXXXXXXXXXGGTCCTATAGGTAAAACCTCAAAATTACAAACAAAGAATAAACAAGATTCATAGGGACCATCATTTGTTTCATCATCAAATTTTAAAGGGTAAAACTCGA
			Marker50145	GCTACTCACAAGGAGTAGTTAGCTATTTGTTTGAAAGTCAACATTGTCTTTTTGCTGTCCACCCTTCAACATTGATGTCAAAGGGGGAGGAGGGTATGCTXXXXXXXXXXAAGAGTTAACTATTGCATTTTGGAATGAATGATTATGATATTGGAAGGAGTCTATGATCGAAACTACATTAGTAGATTAAATAGGATGAGCGACTTTTGA
			Marker50459	GAATAGAAAATTAGACTGGTTAAGGTCATATAAGTAAACACCCGATTAGGGATACATATTGTTGAAGATGTATTAGCCCTATTAGGAGCTATGACCTATTXXXXXXXXXXCTCTTATTCATCCCAACCATTTTCAACTATTATATCTTTTCTCATACTTCATCACATCTTTTATAAACATTCATCTTATGTCAACTACAATATTGACACA
			Marker50897	AATATTTTGATATGATACTTGAAAGTCAACATAAGTTATAAAATACATTGTGAACCATATATAAAAGAATCATTTCTCATTCATAAGGGACCTAAGATCCXXXXXXXXXXTTTTACTTTTGATTTACCCTCTCCTACCAAGGGAAATATCTCTTTCCTTCATCCTCATAGCTTTAGTAAAGGTGGAAACACCAATACTAATTTTGGCTTA
			Marker56984	TGTAGAGAGACATATTGTTAACAAGGTTTTATGGTCAAATCATTGTGCCTTTTTATTATCAGAGAGTTATGAGGCAATTTAGGTAGGTGTAACATGTGTGXXXXXXXXXXACAAACAGGAGGAGAGAAGCAAGGAGGAAGCCACATAATAGGCATTACTAGAGGTGGAGGAGATGTTGAAGCCATGACAAAGATTTGTCTCTCAATTCAG
			Marker57600	CATTGTGGAATAAGAAAGAGCCTAGGGAGGTAATGCACTTTGGCTACTTCTTGTGTGAAAGAGAGAGCAAAGGATAACCTCTTAGGGTTTCTATTCCTTTXXXXXXXXXXCTCTCCAACTCTACAAATTATGAATCTTGTTGAAAATGTGCAAGGACAAGGCACTTGCACCCCTTTCTTGGCAAGACCAGGGTATCCACACCCCTATCCC
			Marker58086	ATGTAGTTTCTCTCCTAGACTTGCATTTTGATTTACATTTTGATAGACTTATATAGACATATGGTGGATAGTTAGATGATTATCTATGACTTAGTTACTAXXXXXXXXXXTGATATGACATTGTGATTCTCTATCACTTGCTTGACTTTTATGATGTATATGAATGGTATATGTTGTATATGTATCTTGTCGCATGGTTGTAGGATTGTA
			Marker58450	TTTTGGTGGATCTCAAAACCACACAAATAATTATATTTTCGGAGTGACTACTATTTACTCTAATTTTTGTATCCATTTCCAAATGAAGCTGAGTGCTTTGXXXXXXXXXXGGAATAATGAACAAAGAAATGTATATTTTGTGAAAAGTTTAAATGCTTGATGACTTCAATAGGTTTACTAAGATGTATTAGAACGCCCACTACAAATTAT
			Marker58518	AAGATATTTGAAAGCAGATGAAAAACCAATGAAACTAAATAACAAAAGTTTATGACAGCGAAGGAAGTTTGGTATGTTCATCACTCGTCAATCTCAAAATXXXXXXXXXXGGGTCACCTTTCAATGATCTCGTTCAAAAAGTATATATGAGAACTTACATGTTACCGTGCAGTTGTGATTCAAAATTTGACCATGTATGAGAACTTACAT
			Marker58629	CATATAGATGATTCTAAGTTGAATGTCCCTATTCTGATACCACGTTGAGGTAAAATAAGAAGAATGTTTTAAAGGGATATAAGGATGCATTTCTTGTCAAXXXXXXXXXXTATTATGTTCGTTTAAATGACTTTTGATGAGTTTTGGTTGTGTTGTGTCATAGTTGTAACCCCTTTACAATTTCACATACTTTTTGTGTCATTTCTTTAG
			Marker59946	ACTTTTTGGGCCGATTGGATGCTTGTAGCATATTGTAGATGCTCGTGGCATAATTCTTGGAGGTTTTGCATGTTTGAGATGATGATATAGGTCCATGCTAXXXXXXXXXXACTCAATTTTTGACTTAGGAAAGCCCCTATACAATCCAACCACCATTTTCTCCTCTTGTGTGCAAATCTAGGCTTGAAAACAAGTTCTAGGCTTAGATGG
			Marker60870	TATCTAAGCTAGAATACCATACTCTAGGTGCCTACTTTAGACCATATAGTGATTTCCTCAATCTGCACACATAGTTTTCATCTTCATGTAGCCAACATCCXXXXXXXXXXTCCTCTCAACCCATTTAGTCCCAATGAGATTTTTATTAGTAGGTCTAGGAACCAATTCCTATGTTTTATTCTTCTCTATCTTCTACAAATCTTCTTCCAT
			Marker60987	TCACTGAGGACACATAATCAGAGTCATCTTTATCTATTTCATACCCATGTGGCCAATTAGGGACAAAATTATCCTTTTTAGGGTGTTTGTGATTGCTAATXXXXXXXXXXAAGAGATAAAAGGGCAGATAGATTCATCTATCATTCCTAAAATGAATTAAAATCATGAAATGTTAGCTAAAGAAGCTTTTAAAGAGGCCATCAAGGGTTA
			Marker61227	AAGTCACTAATTGGAAATGTCCTTGGTATTACCTTGTGGTTGTAGCTTCTACACATGCATTGTTGGTATGCTTTGAGGTGATCAAAAGCACATTGTAGGCXXXXXXXXXXTTTTGTAAAGAATGTAAAAGGGAGGATTGAATTAGGGATGTATATGCAAAAATAGGGAAGATTCGCTTATAATGGGAGATAGAGACATGGGATGAAGATG
			Marker61993	TTCTTTTGAAAAGTGGCTTAATAAGGCTTAAAAGTCACATTACCAGTAAAAAATAGAGCCATTTATTCCAAAACAACCCCTAGGTGAAAAAAGATATATTXXXXXXXXXXAAAGCTTGGTTGAAAAATTGCCATTGAGTTGGGCTAGTGAAGGGTTAGGTGAGTTGGGGGAAAGATTCCTGCTTTGGGGTTTTGCAAGCACTCCAAGGAG
			Marker6295	AATGATAAATTTGTGTCCATTTGAGGAAGGAGGATGGATCTTACCAATGAGGTCTAGGCCCCATGTAGAAAAAGGCCATAATGTTGTAATTGGATACAAAXXXXXXXXXXCATGGTATCCATGATGATATAGATTGTCTCCTATAAGGGTGAATCATGCACAACAATGAATGAAGTTTCAATATTCATTATGAGAGATGTTAGGTGGGAG
			Marker63137	TATCTAGGTTATGGATTGACATCATGTAATGTTTTGATGGGTGATCTTAATGTGTTACTAGGATGTTTTATGGATTGGTTAATGTTATTTGGTTCTTAAGXXXXXXXXXXTGAGCTTAATTGAAACTATAACTTGGCATGGTAGATGCTTCTATTGGTAGTCTATTTTTCTATATTGTTGTTTGATTGTTTTGAGGTGGTTAACCTCTTT
			Marker64590	ATCACACATATAATCATTAGAATATCATGAATCCACATAGGGTCTAGCATCATAACAAGTAACTGAAATACCATAAAGAGTCATAATAATAATCCATAGTXXXXXXXXXXTGCATCCGCAGGTGGCACTATTAGTTAAAGTAGAGCTAGAGAAACTATTGGATGTTGGATTCATTAGACCCAGTGACTATCCTAAGTGGATTTCTAAATT
			Marker64952	AGTTGCTCCTAGTGCTATACCCAATCCTACTATCCAAAATGTCTTCAATCTAAAATAGTTCCCTCCAAGGTATCTTCTTCTCAAATTCTATTACATTGTCXXXXXXXXXXTATACTTTTTGTTCGTGTCATCCAAATGTTGTTTGACTTGAGTATATAATGTCTTCATATGCTCTCCAAATTATTCTACTTCTATGCTCCTTCTATATTT
			Marker65633	CTACAATTGGGTAATGAAGGGTAAGAACCAAAGAGGGGATATGGCTATAAATTAAGACACCCACAAAAGGATCCATAGAAGAAGGTTCAAAGGCCTAAGCXXXXXXXXXXAAGACAACTCTCTTACCTTCACTAATATATCAATAGGTGGTAGCTTTGTAAGATCCATTTCCACCAAAATCCAAGCATAGGAGGTATTAGAAAAATAGCT
			Marker66023	ATAGTCCAAGAGATTAATTTTCAGAGAACCAAAGGGATTAGTTCTATTATATCCCTCAAAAGTAGTAGATTAATTTGATTAACAATTTTCCAAACTGAGAXXXXXXXXXXTTTGAGTCCATCAAGAATAACATGATATGACATTGTTCAATGTCCTTCCACTAGGTAGGAGAGTATTAAAGCCAAGAAGCACAATGATAGGAAGAAGCCA
			Marker66426	CCCCACTGTGGATGGAAAATCGTAACTCCTGAATTCGGTTGACGTTTGTGATGCTTCTTGGAAAATGCTTGTCTGCTCAAATGTTGCATAGTCACTGTCAXXXXXXXXXXATCCTTTCTACACTCAGGGGTTTCAGACCTGTCAAAAGCTCAACCAGGACAACACCAAAACTGAATACATCACTTTTGTCAGTGAGCTGATAAGTCTGGA
			Marker67600	AAGAAAATCTAGCTTCTTGATTGGATCAAAGATATTTGAAATATTTGCTTCCAGTAGGAGATTGGTCAAAACATAAATTACGGGTTGAAGAACCACCTTCXXXXXXXXXXTTGCTCATGCACTTTCTTTGTCTCTTTTACTTTTTTTGGTTCCTTCTCTTCTTTTGATTGTTGTGTTGGTGGCTGCACTGGTTGTTGTTGTTCTTGTGTA
			Marker67990	TACAATGTTGATTTGTGATGTCTAAATTACTTTTTAAAATATAACTTTTGACTATCCTTTCTTTATAGCAGAAGCTATTTAGCCCTAATCAATATTCAAAXXXXXXXXXXTGTAACCCTCCAAGGTTGTTAGATAAGATCATTAAGTTCTTGAGTTCTAGAGGAAGGGAACAAGAGATAAAGGTTATAATAAACCATAATTGGGTTGACT
			Marker6832	ATCTTTCTTTTATTTTCAACACTTCACTATAGCCAACAACATTCCTAATGAGGTCTTCCTCATCATCCCATTGATGTTATTGAAGCTTGAACCTCCCAAGXXXXXXXXXXGGGAGAAGCCTAAGAGTAACAAGGCTACAAAAAACCCTAATGATTGTATTGTCAATTGAAATAAAACCAATATACCTTGTTATGAGTAACACCTAATTCA
			Marker68553	TTATCTTTGGGAAGATATTCAACTATTATTTTTTCTTCTTTAGCATGCATCTCTAGAACACCTTCAATTTCATCTTCCCCTTCAATATCAATTTCTATATXXXXXXXXXXACCTATCTTTGATTATGCTTATGAGAGGAGGTCAATTATGCTCTCTTCTTAATCTCTTATACACAACTTTAGGAACTTCTTTTCTCTTCTTAGATTGAAG
			Marker69360	ATCAATCAACACCATATCCAAAAACATAGAAATCTGGATCACCATCAAATCAATCAATCCATGTTGAATATCAACTAAAACACATCTTCTAAATCACCAAXXXXXXXXXXCCCCTATGAAACTCACTCCTTCTCCCCCTAAGAGGAAATACCCAAGCATCAGTCTAGATAAGAATATTCAAGCAGTTTATTGGACTAATGCACATATGAA
			Marker69611	TGGCCTCTACAATGAATCAAACCACTTCTACCACCACTCTCAAGAAGGTTTTGTGGTTGTGGAAAAGGTTGGTCAAGTGCATTTAGGTTAGAAGGGGGGAXXXXXXXXXXCAATGCATAGTGTAAGACCTTATCAAGCCCACCCAAGAGCTCTAGCTTGAACAATTTCTTTGTAAGAGAGGAAATGACGACCTATGAGAAGCCTGCATTG
			Marker71457	CTTCTAAAAGAAAGAGGTAGATCATCCTCTATATTAGAATTAGATGCAATAGGAGCAATGAAGGTTTTTGGCTTCTTAACTTTTAAAGAACTTATTCCTGXXXXXXXXXXGCATCAGCCTTGTAACCCATCTTAGTGATCCAAATTTTTCTTGGCTTCACTACTTCCATGAGTGTCTCATCTCTCTTTACCATGAAGCAATTTTTGGTGA
			Marker76460	CTACTCAAAACACAAGCAACACCCAAAATAAACATAAGAGAACACAAAAATTAATGAAAAAAATGAAATATTTTACCAAAACCAACCTTTTTCGTAATATXXXXXXXXXXATATGGTTAAAAGAGATAGAGAGATGGATTAAAGGGATAATTAATAGTGGATATTCTCCTTGGAGGAAGTGCATGGAAAATATGGAAGAGAGTATTTTGA
			Marker8267	AACTCTCCCAAATGATGTTAATCAACTACTCTTGTCACCTATTGGTGCGTCACATTTGTTGTATCTGAATGTTGCATCGTAGTTGATGATGTCATGAAAGXXXXXXXXXXTAATCCAATTTCATTATTTTCATCCCTTCCTTGATCACCTACAAATGTGAAAATTCCTCTTCAAGTCCCCTTTGTCTCTTCTCTAATTGGACCTTGCAAA
			Marker84344	AGCCATATAAATTACCGAGGTATCCATCCAATAAAATGGTGTTGTTGGAGCTAATGAGGCAACTAATGACCTACAACCAAATTCAAAAGAAGAAAAGGAAXXXXXXXXXXTTGAAGTTAGGAAGAAAATGTTTTCCAGGCTGCCCCTTGACACGATTAGGATAGGTGAAATAATGCAGGTGTTGAATCAAATGAAGGAGGATTCAGACTT
			Marker96408	ATGATATTCTCCTTAATAGTGATCTATTATTAGGATGGAAATGGAAAGGTTTTACCCTTTTCCTATGCCAGAGATTTTAAGTCTATTACTTGTCCTAGTGXXXXXXXXXXTCAAGATCCCTCCTCATGTGTCTTATGTAAAGGAAGCGAAGAAACTATGGATCACCTCCTCCTAGGGTGTTCCTTATCTCAAAGGTGTTAGAGATGACTA
			Marker9947	ATCACTGATTCAAAGCACTAAACTCCAATCTATGCACATGGAACTACACACAATCGATTACTCCCAACCTTTGCATCAACAAAAAGATCAAAACCATCACXXXXXXXXXXCATGCTAGTTTGTTATATCGCATTGTCAAACCAAAACCTGATACACCAAATCTTCTAACTCACACATCAATCATCATCAGAGGCTAAAATTTTGGAATAA
SDR4.2	17	Marker102672-Marker8525	Marker102672	CGTGCTACAGAATTACTTTTAAACTTGGATATAATCCCGCTGAAATTACCAAGTTCACATTTTTTCTTATAATTCAGTAGATTGTGCAAAATAAATTATGXXXXXXXXXXAAATTCAGAGTCCTTATAAACATGGGCTAGCAACTGAGAATCTCTATCAGTGCTATGAAATAACTATATTTGATATATGCTAAAGAACTACTTCGATGCA
			Marker11830	GAATATACAAGTTCTGCATGTTCATACATGTATGATGCTGGTTGTTCTATAAGTGAACTCCCTTGCGGCAGGCACAAAAATTTGTATCATAAAAATGACCXXXXXXXXXXATAAAAATTGTGTTTTCTCTTTGATTATCTGCTATCATGAAATTTAGATCAAAGAAGAATGAACCAAGTCAATCCCGTCTTCAGAATTCATGCATTTGTT
			Marker60601	AATTCTTTGTAACAATACTAGTGCTATTAACATATGTGGCTTTGTAAATAAGTTCAACTAGAGTATGTGGCCATAAAGGACCAAGTTGTAGAAATCTTTAXXXXXXXXXXGGAGTGCAGTGAGTTGTGAGAGTTGAGTTTTGCCATCAATGAAAAAGGGGGAAATTGTTGATTTTGTTATGATAATATTGTCATTTATGTCAAAAGGATA
			Marker70472	TTTCTCCTCCTGGGTTCTTTTGTTGTTGTTAACAAGCTTGAAATTTTATTTTATCTACTGATGCTCCACCTATTATGCTGTCTGAATTCATTCATGACCTXXXXXXXXXXATTCTTGAATTGAACTCACAGTGTGACCTAAGGTTACAAATTGAGTAACCGACATCTGATTTGTTGTAAGTGTGCCTGTCTTGTCAGAGCAAATCACTGT
			Marker14761	CCTCTGATATAGTCAAATAGGTCAAATTCATTCAATCTTATGCTTGCATTATAGCTTCTAGATTTGGGAATTCTTCACATACCATGATAACTCTCATTTAXXXXXXXXXXCTCACACTATACATAATGAATATTCCCATAGAGCAACCATATCAAATCGCATCATCTTATTACATTACAAAATCATAGTCTTTACAACATCATATACAAG
			Marker33325	ATTAATGGAATCTGTAGGTAGAAATTAGTTCCAAGAACTCCACAAGAAAATGGAGTGGTTGAGCGCGTGAATAGGACAATAATGGAGCATGCAAGGAGCAXXXXXXXXXXTTGTTGTATATGGAATTGATGAATTTGGTTATAAGCTTTGGGATGTTGAAACTCTAAAAAATTGTGAGAAGTAGGGATGTTGTATTCAATGAGAAGGTGT
			Marker47375	CACAACTTCTCTCCAAATGGTATGGAGAAAATTAGCTTCCATCATCATAGTTCTAGCAGCATCTATAAGGTAATTTTGTTCTTCCTTTCCACAACTCCATXXXXXXXXXXTTCTATCACCTTGAAAGCTTTTAGTTCTCGTAGGACCACATAAATCAATGTGAATAAGTTCAATGATATCATTGGATTTATCTTGTATGATCTTGAATGA
			Marker71488	AGAGAAAATAATTTCAGATAGGGATGTTAGAATGACATCTAGATTCTGGCAAACTCTATTTGCAATCTTAGGGACTCAATTAAACATTAGCTTTGCTTATXXXXXXXXXXCGGTCCAAAAATGCTCTCAAAAATGGAAGAGCAAGTAAGGTTGATCAGAAAGAGGTTAGTAGAAGTTAACGATTGGCAAAAAAGTTATGCAAATGCAAAG
			Marker41316	ACTAATGCAAATGTATAGATTGAAGATACTCAAATATTTGACCAACAACAGGAATAGGGATAGGAAGAAAAGAAAGATGAAGAGCCACCAGTAGATACTAXXXXXXXXXXTTGCATTAGCTATGCAATCTAAAGAAAAAAAGAAAAGGATGAAGGAGCAACAAAAGGAAGCTAAAACAATCAAACATATTGATTAAATTTTATCAAGTAT
			Marker10081	CTAGCTCCATGGAAAGCTACCTGTCTTCAACCTATAAATAATTCCAATCAAGAACATGGGTCACATCAAGATGATATTGTCTAAGAATAGAAACATGAAAXXXXXXXXXXCTACCAAATGTTCATGAATATGCTCAACTTGTTGCTCCATCTCTTGAACCATATCTAGACCTATACACACCCTATCCTCTAACTGATCTCAGCTCAAAGG
			Marker17024	CTGGACCTCTGGAATCCTATGATAGATAATTTCAGAAGCATTAAAGCTTCCTCATGCCTCTTGTCATAGTTTTCTGGATCATCATCTGGCCTTGATTTAAXXXXXXXXXXAGCCTATCATTTACTTGTTTGAGTTTGCTGGGCCAATATGTGAGTGTTGACAATGTAGGACAGGTGGGTGTTGGAGAGTGGGAAGAGTCTAGCGAATTAA
			Marker20882	CCGCTCCGAGTCGATGCTTTCTCATCGGGTCATCGGGGTAGGGCGAAACTACTCATACCGATACCCAATAACTCCACCCCAAACAAAAGCGACCTCAACGXXXXXXXXXXCCAAAGACTAGACTTGCACTAGTCCTTATGTATGCACATGACCTTTGCAAGGTCTCTCAAGCCAAAATTGTCAAGTTTTCGCTCAACCCTTAGGTGCTCC
			Marker40610	TCCAATCTTTGATTCATGTCTACACACTCTAGAATCATGCCTATGCATCATCTTTCCATGCCTGTGCATATCAGAGTCACGTTTGTGAATCTTCGGTCTGXXXXXXXXXXAACAAAGTGGTGCAGACTATCTTTGGAAGCAAATTCATTTATTCAAGGCCCCTATTTTCCATAAAGTGCTTTTGGGATTTATTAAAATTCACCTAACGTG
			Marker43527	TTGACTTAGCATTCAATAGAAGAACCATACCACCAACTTGGAACTCATGCAGTGATATCTTCCTATCATGTAGATGTTCCATGGTCTACTTATTTTACAAXXXXXXXXXXGAGCTTGTCATCCCATCTCTTATTATTTTTCTCTACTGTCATCTTTATGATATTCATTACAATTTTATTACTTGACTTGACCTTTTTATGTTTTTTGGTT
			Marker68214	AAGATATTATTCACTATTAACAAGAAGTATGGTGAAATGCACTATCCAAACAATGATATGTTTCACTATAAGAAAAAGAGTGCCATTCGAAGTCACATTTXXXXXXXXXXCTAAGGATAATTGCTAGAAGACTATATAAAAGAAAGTGTTTAGACATAGGTAGATGCCAATTGGAGGTCTAACATGATAGTGATTAGTGAGGTTTAGGTG
			Marker73272	CGATAGATGGTTTTCTATCATACCATAACTCATAGGGTGTCATTCTACTATTCACTCTCAACTAACCTCCTTTTAAAGTATATACAATAGTATGAACTACXXXXXXXXXXTCCATTTTCTTGAATATTTTGAATCTTTCAAAAGCTTTTGATTTCTCTTGGAGGAAAGTGACCCATGTCATTCTGGAGAAGTCATCTATGATCAACATGA
			Marker8525	ATTTTTGTTGTCTCTATCATGCCGACATTTATTGATTGTGTAGGCTCAATAAATATAGGTGATATTTCTTAATAAAGTTTTGAAATAGTATCAAGTCTTTXXXXXXXXXXTGAGAGATAAGGGATCATTAGGCGGGTTAAGGTCAATAGTTGTGAGGATCATAATAGATCTATTATCATAGTTGTCATTGGTTGTGTTGAGGTCTATAAT
SDR4.3	6	Marker2244-Marker88716	Marker2244	ATCATTCTTCTTTACAAATATCATGAGGACTCCCCATGGTGACACACTTGGTCAAACTAATCCCTTCTCAATGAGTTATTGCAGTTGTGCTTTCCACTTCXXXXXXXXXXATATCCAGTCTCCCTAAGCTCCTAAACCTCTTGCAACTTAACAACAAACATTTGACAACCTTTTTCTTTTACGTCATTTTATTTGCATGGAAAAAAAAAG
			Marker29220	CTTCAAGGGACCCTATATGACCTAGAATCCACAATTTGTTTGCCTCCCCAAACCCTGCAATATCAAAATGCAATAACAAACCTAGTAGCAATTAGGGCTTXXXXXXXXXXAAGGTGTATCCACCCTATTGGAACACCATTTAGTGGTTTTTTTCCAAGTCCTTGGGTAGTTACCCTTGCTTACTCTCTCCTTTCCCTAATTTGCAGGTTG
			Marker36753	AATGAAATGAGTGGGATTTATATAGCATTCCCAAATACAATGAATGGCCAAGATTGAATGAAGATCAAGGGCATAGATTTTGCCCCCTAAACCCTAATTAXXXXXXXXXXTGGCAGGTTCTTCAATTGCTCTTCTACGTGGATGACTTCTTCAAACATTGTGACAATGACAGTATCCTATCCAGGTTCAAAATCTCTTGTCTTGCTTACC
			Marker46513	ATGGTGAAAACTAGGTTACTGATGCCATGTGTAGAGACATTTCTCCTCCTTCCTTTAGGATTCAATCCCTCTTTCCATCTCACTTTGCACACACTTATACXXXXXXXXXXAAGTTTTTTCAGTTTTTCTTCAATCTATCAGAGCATAATTCACAATAAAGTAACATTTGCATCACAGATCCACAATAAAGTTCCATCTTCTTTGCAATAA
			Marker6993	CCCAATCTAAACACAAATCTGACCTCCCAAAGCCATGACCAAATTCTCCTCCACTAATTGAGCCTTCTCCATTGCTACCTCTATGCTCTTGGGTTCCAAGXXXXXXXXXXATATCCAAATGGACTTTTTTCTTCTCCAAACGCCACCAAGTGGAAGAAAACCCTTTGAGGTGCATGATGGTGCACCTAGCCTTCATGTTGCTTCCATAGG
			Marker88716	TAATAGAAGGTGAAATATAGGTAGAAAGATGTTTACATAAAGATAACAAATTATCCTAGTATAGGTGATAAATAATGTAATCTTAGATAATGACCAAAGAXXXXXXXXXXCAACTATTACTAACCTATAATTGAATTAAATTTTGAATTTGAATTGGTCAAAATTTGAAGTTTTAACATGTAAAAAGTTAATGAAATCACCTATATTTAT
SDR5.1	14	Marker110686-Marker42288	Marker110686	CAATGCAAACCTCCTCTTCAATTTTACCATTCAAGAAGGCTGTTTTCACATCCATTTGATGAAGTTTCCAACCCTTAATAGCTGCAATAGCTATAATAGTXXXXXXXXXXGATTTAAAGCCTCTTCAACACTAGAAGGCTCGGATGCTATGATATGACTCATCAAAGATACATAGCCAACAAACTTGTGAGGTCTTTAACTTTCTTTGAA
			Marker99612	TTAGCACCATTGGTGGAGCATTCTTCCTTTTTGACAACCATTATATTAAATATACAGTTTGTCTTCAAGTTGGAACTAAGAATTAGCTGCGCTGCTAGCTXXXXXXXXXXGGATGATGGTATGGGTTTTATTCATTGAGGAGTTTCAAGGTAGGACCTTGATTTAGTCAAGGCAAACTATATAGTTTACAGTATTGTCTTATTTTTTCTT
			Marker14658	GCTAGCTCCTGTGTTGAGAGGGCATATGACAACCTCCCTCCCCACCCTGACCTCTCCTCATTTGCATACCGAGCATATGCAGTGAACTTCTAGGATATGGXXXXXXXXXXTACTATCTTGAGTTAGTAACCATTGGCCTACATACTGGGATATGCTCCCATGCTCATATCTGTAGAACCAACACCCCTACAGCCATACTCTTCGTGCCTC
			Marker60392	ATGTTTTACATTCCAAAGGTTACGCCCAATAGGGCCATGATTACTGCAATGGTCAAGCGATGGCACTTGAAGACTTGTTCATTTCATTTGCCTACTAGAGXXXXXXXXXXAGATGGGGTAGAGTCATCTGAGATATGATTCTTGATCATTGCATCTTTGCTTGGGGGCCATGCTTATTGGCTACACTATACCATCAGATGCAATTGATAG
			Marker26504	TACTTATCTCATTAAAATTATTTGTGATAGGTCATCTTATTGGCAAGAAATGGTTGATGCCCTTACCATATGTGGGGTGGGGTTCAAAGCCCCTTCTGAGXXXXXXXXXXGCTTTATCAAGTCTATTGATGTCTCTGCCCATTGCAAGAATGCCACCTATCTATATGAGCAGATAGAGGAGGTGATTGATGAGGTGGGTGAAGAGAACGT
			Marker39127	CATCCTCCAAGGTCAGTGTCATCTCTCCCATCGATAGGTGAAATGTGCATGTCTTTGAGTGCCATCTCTCTACGAGAGCAGTTAGCAATCCCATGTTTGCXXXXXXXXXXTTTATCCAATTGACAATGTATGTTCTATCACATAATTGTCAATTATAGCCTCACCCTAATTGGCAACGTGTTTTCTATCATAGAATTGGCAATTCTTCTT
			Marker51240	ATTCTACTTATCTTGGCTCTAGGAACTGTCACTGTCAAAACACCTTACCAATAAAGCTGACACACTCCAGGAAAGTTGGAGTTTCCAAGAAGGTTAAAATXXXXXXXXXXACTTAATTACTACTGCAAATATGTATATTTTTCACATTTCTAAATGTTTTTGTATGGACAAATCCCAAAAAAAATTTACCCAAACCTGCAAACCCGAACC
			Marker51347	AGCACTCAAGGCCAGCGGTGGGGCATCATAGCTATTTTGTTTAATGTTTTGCCCTAATTTATTTATTAGGTTATCACTTTTTTAAGAAACTCTTAATGACXXXXXXXXXXATAACCACTAGATTTTTTTTCATTTGAGCATAGAAAAAAATATACAAACATGAATAATTCCAAATTAGTTCATACAGGCCCCAAAATATAGAACCAATAG
			Marker67027	TCATCATCTTTTCCCTTGAGCTCAAAGGAATTATTGGAGCCTTGAACTCCTAACTTTTTGATCTCTTCACAACTCTTCCCAATCTGAAAATTCACGTGCTXXXXXXXXXXCCAGAACAGTGTAGTAAACAGACAGTCAAGACAGTGTCCAAAGCATCACAGACTAGACAAGCTCTAGAACTCTTAAAATTAGAACGAATAGCTAACTTTT
			Marker49870	TAAGCCAACATAAACTAGTGGGGATTCCTGCCACTCCATATTTCTGTTCTCTCAAGGACTCTGTAACCATCCTTTGTATTATACTGTCCAAATTTTGTAGXXXXXXXXXXAAAAGAGGGCAGACCTGCCATTATAAATATCCCAAGTGATATAACCAGATATGAGAGATCTGCATTCTTGCATAAAGTTCCAAATCCTAGATATACGAGG
			Marker26369	ACCCTAGAAGCAAAGTTGGCCGAGGAGAGGTCGGCAAAGGATGCCTTGGGGGCATGGTTGGAGGAAGCTCGAGAGGACAGGGCTATGTTAGAGAGTCATCXXXXXXXXXXCCATTTTGTTTTCAATCGTCAAGAGACGACCTTGTTTTTTGGGAGGGATGATGTTGGCAATAATATTGTATGTATGGGAATAGAAAGTAATTAATTAGGG
			Marker23916	GATGGATAACCTCATGATGAGAGGCATCTAGCTTTTCCCTCAATCTTTGCAGCTCTTGATCTAGCTTGAACCTCAATCATAGGATGTCCTGATAATGCTTXXXXXXXXXXCACAAAACCTCCCTCCACTCATCTCCTCTGCCCCACTACTAGTGCCCTACTACTACTAGCACCGGGATCTCCCCTTGCTCACCAAGGTATACTCCCCCCT
			Marker37785	CTTGGTATGTGTGGAACCTATATTTTGGAGATTGGAGACATTATTATTATAATGGGTCAACATTTACAGATCTGGATGACCCTATCCCATTTTGGTAATCXXXXXXXXXXAAAGAAGAAGAGTGTGAAGTGTCAGTTATAGACAATGAAGATAGAGTCTAAGTGCAACTAGTGTTGTAGTGGTCCTTCACCGAATCTACTTTGGGACAGT
			Marker42288	ACAATGGGCCAAGCAAACCCGCTCAACTACATACCGCCACTATGCTTTTACCCACACTCTCATCTGTTATTATAGATTGGATGCCCTTCTTTTAGCATACXXXXXXXXXXTGTGCATTAAAGAGTCACATTTCATGAATAGATAAAAGCTCACATTCCATAGAATAGTTGTTACATTGAAATCAATGGAAAACATGATGACAATACAATG
SDR5.2	65	Marker63315-Marker44926	Marker63315	TTGTCTATGGGGTTTATTAAAAGGGAAAGGCCATTCATAATCCAAAGCTAGATTGATTTGAATTAGAACAAGCTCTTTTGAAGTGTTGATAACATTGGGAXXXXXXXXXXTTATAACTCAAAATATTGAGTTGGATGAGTATTTTCCTAGCCACTCAATTGAGTATTTGGTGCTAGTAATGTTGGTGTAGCTGGGATGATAGCTATAGGA
			Marker102265	AATATCTGTTGAAAAAGTCCAAAAGTGTCAAAACTACCCAAAAACAGATCTTTCTTCTCTATCAAAACTATCAAAACTCAAACCTAGACATTAGCAGTCAXXXXXXXXXXTCAGTGTATACTTGCATAAGTTTGAGCACTAACCTACCTACACATTAAAGAGAAAACTATCTTTGATCATACTTAAATGTCTGTAACACATCCCCCTATT
			Marker11305	GAAGTTGTAGTTGATCTCTCTTGGCCCTCACTTGCTCCAAATCTTCTTGTAGGGACTCCACACAAGATTGACTTGTCATCCTCTCCTTACATACTAATTTXXXXXXXXXXTATATATAATATTCTCACCTATATATTTGTTTAACAAATAGGGATAGGCTAGAGTGGTATGATTACCTATCACTATATTCATTGTTGTGTCTACAAGTAT
			Marker114986	CAATCCTATTACTTGTATTGATCTCTAGAGTTCTTTTCCTTTGATAAGCTTGAGTCACGTTTTTTTCTTTCAAGTTTGGCATTTGCCTTCCCATGACATAXXXXXXXXXXTTCTTTACACTTCACAATGATGGCATAAATATCATTGTTGTTGTCCTCAACTTTCACTATTTCTACCTAAGCAAGTCCTTGGTCCACATCTAAAGGAATC
			Marker119666	TTGAAATCTTAAATGATGGGTCTCACCAAGCATACCAAAAACTATTAACACAAAATTTTACACCCTTGGTGATTAGGCTTGATCACCAACCTTGTGTTACXXXXXXXXXXCTACCCCAAGCATGCATAGATTTCTATCTTAATTCGTCACCTAGTTGCAAGTGAAGGTTGGAATTTGAAAAATGGCAAGAGGAATTGAAACTAGTTCTTA
			Marker16839	CATCTGCATTCTTCCCTTATCCTTGTGTTTATATTTTTCCATCATCTAATCTCAATTCTGCAATCTTGTGTTCAAAGTTACTAGTTCATACTTGCACTTTXXXXXXXXXXATTCTTCACATTTGCATGCATCTTCTTGACACTAGGATGTGCCCAGTAAGGTGCATGATGGGCCTCAATCATGATCAAGACATGAAGTCCCTCCAATGGA
			Marker24322	TGTGGGGGCCATGTATCTTGGCAATGCTCTACTATCAGCTCCACACAATTGCATATTGAGGTGCTCAATCTCTTAGCTATGGTATCACTTTACTTTAGATXXXXXXXXXXATACCTAATTGGGTGGATAGTTCAATCCTAGAGGATTATTGACATTCACTTGTTTGGTAGGGTTCTTAGGTAGTTTGGAGTGCAGTAGGGTGTTCTGAAT
			Marker30595	CCAACTTGACATTTTGTTTTGCTGCCTTTTCTTTCGATGTCTGCTTCATCCAAAGAACTTGTTTGCAACATGACACCGCTGCTATCATCAAACATTGTCTXXXXXXXXXXCAGCTTTCGTCTATTTGTTCTAATAACATCTTTCTCCCTTGATTTCACCAAGGATGTATAAACTATTTGCTATTCTATCTGCCTCTACAACTAATTTTGT
			Marker30729	AGTTAAAATGAGTAAATAGATAATGCAACCCTTGTATTCCATCAAATAGATTATAAATATTTGATCTTACGAAATGATATGATTGCAAGACATGCACAAGXXXXXXXXXXCAAGATCTAAAAGGGGGGACAAAGAGTTCAAAAAGAGTAGTGACAACCAATAATCATTAGCAATGCATAAAAGACAACATCAAGTGTATAATGACATGTA
			Marker33605	CCTATAGTCAAAAAAATTTCTAGCTTTGAAGAATCTCATGGTTACTCTCCTCATTTCCTCCTCCATGGCATGAACCTTGTAAATGGAATTGATGGAATATXXXXXXXXXXTTTTGAAGGTTTTTGTCAAATAAACACATGTAGCAAGTAAAGAAAGTGTCATTAATCCTCCTAAATTGAAATAAACTCTCCTTGAGAGTCAACTGAGTGA
			Marker35340	AAGTTTATTAATACACTCGACCACATAGGTCATAAGCTACCAAGATCTCCATCATAAATCAAACCAAGATACTCAAGCCACTAGATACACTATGAAGCCAXXXXXXXXXXGCACATAAGAGAAGAGTGTCAATGCATAGTTTGGTATGGTTACCCTAGCGAGCCTCCATAGGCCCCAAACCCCCTCCTAGGTTATATTGGTAGCCTTTCT
			Marker38046	GTTGGATAACACACAAAACCCAGGCATGATTCAAGGGGTTTGCCATCTACTTTCATGCTCACAACCGACTGTCTTCACTCTACTTTAAGGAGACCATCCTXXXXXXXXXXTTCACCTGATTTGGTCTATTACTGATCTCTCTTGTTCTGATTAGCCTTGGTAGTGGTTGATGTGTTGCAAGCATGTAGATCAAGTAAGAGGTCATGGTGA
			Marker40224	AGCATCAACAATACCATCTAAGATAGCAATAGAGTCATAGATAATCATCTAACTATCCACCATATGTCTATATAAGTCTATCAAAATGTAAATCAAAATGXXXXXXXXXXATGTTTATCTTTTTTTTTTGATAGGTAATGGGCCGAAGCTGATAAGCTGTGTATACCCTACCCCCTTTGTGGGATTTGATCTTGTGACCTCTATTTCAAG
			Marker42836	TGCAACTATTTAATGGGGGAGAGGATTTCAAAAAGAAATTCTAGTTATGTCATTTCAGGAATGTTTCTTCTGTTCCATGTCATATTTGTGTATGTATGCAXXXXXXXXXXATAGATCTGTAAATGGATCCAAGAACAAATTAAATCACATCATGACACCATGATAAAATGATCACACCTCAAAGGACATTTGTGTTGAAGGGTCCAAAAT
			Marker439153	TCAAAAAAACTTAGGATTCATAAAAAAAGGAAGGAATCCATAGAAGTAGAAAATCCTCAAGAGCCTAAGCCCAAAAAATAGAAAAAGGAAGGGAGACACCXXXXXXXXXXAGACAACCATTGATACCTATTACAAGGGATTATATCTTTGGAGTGTTTGATTTGGATTTAACTTTGGATGAGCCAATTGAGCCTACAATTCTAGCCAATT
			Marker44488	TACTTGGATATCACTTGTATTTTTAAGCAACATGGGAAGGGGGGATCTCCTCTTTGTAATTATAACAAGCAACTAAGGAGTATCCTTTCTTACCACATCAXXXXXXXXXXAACCTCTTTAGAGGAGGAGGAAAATTAGCCCAATTCTTCGTAGCATAATTACTAGCATTATTGGGGTAGGTTCTCCTTGGAACATCTTTATATGGAGCAT
			Marker44509	TCAATCTACTACAAGCATTCATCCAAAGCTTAAGAGATAAGAAATCCACTTCCATGCAAGATAATCTAATGAATCACATCCCAATGGAAGAAGGCATCAAXXXXXXXXXXACATATGCAGAACCATGTTAACCTTTGAGGAAATCAAGAGAGTTCAGTTTATCCAATTACCAAATCTACCACCTCACTCTGATATCTAATCTATGAGATG
			Marker52536	AAAGCTTTATCGCGTATTCAGTAGAGGGCATTTGTCCCTACCCATTTGATAAAAACTTAAACATGACAACATTTCCAACCCTTCGCGAAATTCTAAAGTAXXXXXXXXXXTCACGATGTTGGATCTTTGCAATATCAAACAGAAGAATAGTGAATCATTCACAACATTTTTGCAAAGATGGAGATAAATTTTTAATAGATATCCTAGAGA
			Marker53659	AAAATTAAAGTAATGTGAAATACATTATATCAATGATGTCAATAACCTGTCAAATATAGTCAGAATCCATCAAGCATCAAAATTATGTCAATGATGTCAAXXXXXXXXXXTTTGAGTCACCCACAAAACCAACCATTACATATTGAAGTAATGATACACAAACACTAGGTCAAATGTGTGTTGATAGATGGAGGCATCTGATTGAATATT
			Marker59452	TAGTGTTTTCAAGTGTTATGTGATGTGTTAGTGATGTGTGTAGTAATGATATTGAGATACCCTTGGAAAAGGTTGCATTGAATAAAACATCATGGAGATAXXXXXXXXXXAAAAATGTCTATTTGTTAGTAGATTTTGGCATATTTCTCTAGGGTATTTTGGTGGGCATTATAGATATGAGATTAATGATCAAGATGTTATTTCAAAACA
			Marker60862	TAACTATGTCCATGTCCCCTACCTCTAAAGTGTATAGTTTATATAGTTGGAAGATGCTCATATGCCCTTACCTACAATAATGTCACTCCACACCCCAATCXXXXXXXXXXATCTCTAGTCCTAGATCTTGGAACACTCATCTCAATGCCTCCCTATCCCCCTCTCGATCATAGAGAACTAACTCCCCATGGATAGATATCTATAGAATCT
			Marker63529	TCTTGATAGATAGATCTACTTTTTTTTGTGTGCACTAGTCAACAACTTCATTTGTTGAATAAAGGTGGTCAATCAACTATGCTAGGCATGATCTAGGTTTXXXXXXXXXXTTTAACAAATTGGACACAACACAAATTATGTGGCACCCATACATAGTCATTATAGGTTGGTCATAAGACCCATGACACATCCCTTATGTTATTACACCAA
			Marker65101	CAGATTTTAGGCAGCCATTGTTGACCTTGGAGAGGTGTCTTTAGACTTTGAAAACTGAAAATTAGGGCTTAGCTCACCTTTACCAAGTGAAATTTGATCTXXXXXXXXXXCCTAAATTTGTCTAGATCATTTGAAAAATCAGGACTTATTCAATTCTGAAAATAGGTTATTAGGATAATTTTCCAAGTTATTGACTTCAAGTTTCACACA
			Marker69643	TTTTAGTTCCCTTATCACCCAAGGTATCAACTCAAAAATCCAAAAATGTTGTTACCTTTTAGTTGCATTAGTCTCAAAATTCCAAAAAAATACTAAAAACXXXXXXXXXXTAACCATTGAAGAAATTGAAGGTGTCCAACAAGACCCTCAAATTCTTGTAGTTATCAATGTGCTTCTCAACCACAATTAGAATAGGTGCCTCATATCGTT
			Marker74570	TCAAGCTCACTTTTCTCTCACTCTTCTTTCTCTAGACCAAATTTTCTTTCTTCTTTGATTCACCATTCTTCATCACACTCTTCTCAGCAAATTTCTTCATXXXXXXXXXXATGCCCAAACATCTTGCAACTATAGCACTGAATGCTTCTACAATTGGCTACCTTGTGGACCCAAATTTATTACATTTAAAATAATAGCCATTAAAATGTG
			Marker79930	TCGTTTACATATTTTGATACAAGGAGCTTGATTGCACTTTATGGGTTGATATGATGTTGGCATGCATTTAATGATGTTCTTTATACCTAGGAGGTATGGAXXXXXXXXXXATTCATGTGGTTACATGCATGACTATGATGATGTATTTCATTGATTGACCCTTATGCAATGTATACAACAAGTGGGAGAATGAACTGAAAAAATAGGTGT
			Marker81589	CTTTTCAAATTTCATCTTCAACTAATTATTTGTTTTGTCAAGATCCTTTCTCAATGCAACAATTCCTAAATCTAGCTCTTCACTTTCCTTATGTCTATTTXXXXXXXXXXATCACCAATAGGAGTCTCCATCACCATGAAAAGACCTCTTTCATCATCATTCCTGAAAGTGACTTGATATTCTTCTTCATCAAATGATTCAATGTCCTCA
			Marker82280	ACAATCTTTGGTTCTTACAAGCAGAGCAAGCCTTGAATTTGGTTCTTGATAATGGCGAAACTGTTTAGCATTTTGAATGTGGGACGTTTTATTTATTTATXXXXXXXXXXATGGTGAGAGTTAACTCACAAAATATGAATGAATTTACAATATTTGTTTTAGGCGCACTACCAAGGAAGCTAACTACTCCCAGAAGGATTTGTAGGTTGA
			Marker84530	AGTGGTAGAGCTTTCTTTCTTGGTGATGGGCTGATTGAGCAAAAAGGATTCAATATCCCTATCTACAACAAAAGTAGAGAATATTGCAGCAGTTTCTTGTXXXXXXXXXXTCCAAAGAAGACATTTGAGTATCTCTATTAGAAGTTGGGAGTGGTTGCTCCCTCTTGATTCAAGAGGAAGTGGTTTCTCCCCTCTCTCGACTCAAGATGA
			Marker95910	TTATAATGGAAACATATTTTAATTCAACTACAAGGATTGAACTTTAAGTTTGCAGAATGAAACCCTTATTTAATATTAAAGTATATAATTTTGACAAATAXXXXXXXXXXAACCCTCCTAAGAAATTAAACAATACAATCCAACATCAATGCAGTCTGATTGATATGTCAATAATTGACAATGACAATTTTGTGCTCAATCTAGCATCAA
			Marker98810	AAGTTAGATATCTATTTTGCATAATCAAGGGGTCTTATAAATCCCACATCTAACAACTTATGTAATTCTACTTTCACTAGCAATGCAATCTATGGATTCAXXXXXXXXXXGCATAACTTTCTTGGTTAATGGCAAGATCGTCTAGCCTAGTTTTACCCCTATTTTCAATATCATCATGATGTTGTGAGGTAGAGGAGCTTGCTTCTCCAT
			Marker125261	GATTCTTAACCCACGAACATGAAAGCACAATTATGAAACATCTTGCAGTCCCAAATTATCGTTTTCAAGCTTGCTTCCTAAAGAAAAGTTTTTGAGCATCXXXXXXXXXXTTATTTTGAAGCCTAAGAATGCGAGTCCTAATTCTGAACCCATGAACATGAAAGAATGATTATGAAACATATTGCACTCCCAAATCATCATTTTCGATCT
			Marker132038	CAAGTGATGTGGATGAAGCAAATGTTGAAGGATATCAAATTTATCTATGATGAACCTACTATTATTTATTATGACAATTCAAGTGCAATTAACATTTCTAXXXXXXXXXXTTTGGTGCATTTCACAATCAAATCTTGTGATTCAAATTGATGATAGGTGACTGCTACTCAAGGGTAGTCAGATGTTCAATTTTTGGTGTGATTACAAATA
			Marker149803	AATATTGTGCATGAAGCGTAACATTGAGTGGGGTATATGCCCCCATGTTAAAGAGATTGTGTATGCTTTACTAGGAGAAATATATTTAAGGTAGCATACAXXXXXXXXXXATCTTTTAGGGTCAACACGAAAGAGACCAAAAATATATCTCAACACTTTGTATCGTTGCCAAGTAGATAACACAAAGGCACATTTACAAACAATAGCACA
			Marker14985	CAGGCCTCAAAAAAATAAGCTCCATATCAAGTGAAAAGATCATTCGATGTGAGGGATCGATCAATAATGGTCCAATCATGAAAAACCCTTTAAAGAGTTGXXXXXXXXXXCGCATCTGTCAACTAGCGAACTAATCTCATGATTGGTGGATATGTGCACCTAAACTAGATATTCGAGAACACAACCTAAAAAACACAAGGAAAAATCATC
			Marker19568	CTTATAGATCCTTAATGCAACATGATGTCCATCAAGGATGTTTTGATAATAATCTTCTACTTTAATATGTCTGAAAACTTGCAATAAATAATTAAAATGTXXXXXXXXXXCAATTAGGCTACACAGAGGTCAAGGCACAAGCTTAAGTGATCCACAATGCTCAATCACAACCATCAAGACAAGTGTTAAACCTAGCATGAAATGGTCAAT
			Marker24287	TATGTCTATCACATGGTGGTGCTCATTAGGCTCTATCCTAGTGTATTTTCACTTGATCCTATTTTTCTAGAGAGTTCGCTACATTTTATCAATTCAATGAXXXXXXXXXXTCAGACATAGACACATTTTTGCAATGTAGATGCGATTTAACCTAGCCTATGCATAGTTTTGCAACACATATATGCTTTCTCAACATAGACATGAGACTAC
			Marker250079	TGGACATCATAAATACATGTATCCATCACATTTAACACCATAGTATCATATAGAATAATTGCATAATTATGTTAGAAGCATATAAATCATCATAATTAAAXXXXXXXXXXTTGCATCTCATATGTATATCAAAAAATAATTAGTGTCATTATACAATGATAGCAAAATCACCTAAAGGTGTTTACATCATCATACAAAAATGATAGCATT
			Marker27774	TCTTCTCCAATGTCTTCTGGGACATCTTCTCTAGTCCTCCCATGGCTATTGGCTCCTCAAAAACCAACTCAAAAGTTTCTTCTTTCTCTGTGATAATCAAXXXXXXXXXXACCATCCTATCGTGTTCGTAAAGGACCCGTTCCTGAATATCCCATTTATTGGACTATCTTGTAGCCTTTGCCATACTGTTATGGGGATATGTCACATTTT
			Marker28058	CTAAGCTTTATCCCATCACATTGAGCTTTCACCCAATATCTTGATATTTTCTTGTCAACATGAGCTTCTCTTGACTTGTGTGTCAACCAAACACCCATCCXXXXXXXXXXCCTATTCAAGGTTGCCTTGATCATTCTATATGTTGGTATATCTTGGATTGGTGTATATTGGCACATCTTTTTGTGGTATGGCATGTTTAGCGATTTCTCT
			Marker35007	CATCAAAATCATACTTCTTAAGATATGGCAACATCATATTAAGTCAAATAATCAATTTCTTGACATCAATGACAAAATAACATTATTAAGAAAGTAAACAXXXXXXXXXXGAAATGCAACATTAGGTTTAAAGGGTGCTAAAAATGAGGGGGACCAAGGTGTAGTGCCATGGTCTTGCACTATTTTGGGGCTAGGATCAAGTGTGGGATA
			Marker40745	GGTGAAGAATAAAGATGAAACTCTCAGAATGTGTGTTGACTACTGTGCATTGAACAAGAAGACTATCAAGAATAGATACCCCATTCCTACGATTGATGAGXXXXXXXXXXTATGCAGTGGGAGGACAATATTACAATAATCAAGTTGGTGGCAAAGCCAGCCTCTTCCACTTATTTAGTGGGACTAGAGAAACCAATAGAAATTGTTGTT
			Marker45051	TTATTCTAACTGTTTGGCAGATGATAAAACAGACACCAACAGGGCACTACCCCTTGACCTTGCTAGGGGCTTTGACCCCAGACCCCACAAGGGGTGGTGCXXXXXXXXXXTTATCATATTATCAATCTCAAAGATTGAAATGCCATTATTATTATAAAATATGATACAACCTTCAATTTTGCATTATTGTATTAGAATTCCACATGATGA
			Marker49032	TATAACTCAAAATCAAATACCTAGAGATATCATATTATCTCTTGATCAAAGTATTCTATGTGCTAAACAGATAGACTATGTGATCACAAACATGACTCTAXXXXXXXXXXAAGCACAATACTATAACACCATAAATTTACATGTGGAAAACCTTGTAAAGCAAAAAACCATGGTGGGTTTGATACCCACAATATCTATATACTTGATCAA
			Marker51603	AATGAGATATATAAATTTAAGGATTTGTCATTACTGACCAAGCATAAATATGTTTAAGAACTTTGTAAGATGAGGTGGTTTCATCCTACCAATACCTAGGXXXXXXXXXXGTGCTAGATTAGTGGAAAATCTATTAAGCCTTAGCTGAAAAAAATGGGTTGTGGCTAACCACCATTAGACAAATAGTATATTTATGAGTTTGCAAGGACT
			Marker65794	CCTTGACTTTATATTGGGCATTGGTTGTCATAGTGGTTGCCTCCATAGGTAAAAAAATCCTCTTGGAGGTCCCCTTCTTTTTGAATCCCTATTTGAGTTGXXXXXXXXXXCATGGTGGTCGGTCTAAGAACATCGATTGCACCACCAATTTGATTTCTCAAACTCATTATGAATTTTCTAATCTTAAACCTTTCATCAACTTGGTATTGA
			Marker70808	TATGCCTCTATGTATAGAATTTTGTGTAAACTTTTAGTTTTTGAAACCCCACCTTTTCCATTACTATCAAGGGGGGAGTTAAGAAGAGTGAAAAATTGTTXXXXXXXXXXTAGAACAAGACATATGACATAGTATAGTATTTTGGTTGGTGATTCATTTCTATTGAATATTTTGTGTTGCAGAGCTAAAGGAGGTTAGTTATTTTTATAG
			Marker74282	AGCTTATGAACCTTTACAAGAATAAGGAATCCCTCTTAATAGTGAACAGAACATGTTTGATGAAAATGTGTATGAAGAAAATGTCATTATTGAACACACAXXXXXXXXXXCCTATAGAATATACCACAAGAAATAGAACAACCACACCAAAAGGAAAAGGATCTCGAGCAAGAAAACTTTGATAATAAAATCTTGTTGAATCCAGTTGAT
			Marker83475	TATTTATATAATCAGTAGCTAAGTGACAATGATAACAACCTAGATACAGGCTTGTGAACATAGTTTGGTAAAATAAACACTGCAATGATGGTAGACACCAXXXXXXXXXXGTGAAAGAAGATGACCTTATGATGGTAAGTAGCAATGTTTAGGAAAAGCTAGAGAACAATCATGGAGGTTTGATGAGATTCATTCTTAGAGACACAATCA
			Marker94033	ATTCTTCCCTTGTCTTACAATGGACATGATCTCAAACTCTATAGATTGTAAAGGAGTCCCTTGCATCTCTTGTAATATAGTTCTGTTAGTTTTTTTGTGTXXXXXXXXXXTTGAACCTTTCCCAAGTTCAAGATTTAAGTTCAAAAGGAATATGTCATATCTCAACTTGGTCTATTTGTTCTAAGTATTCATAATGATGATCGTCAAACT
			Marker52261	TATATGCATATGATTTATAATGTTACTGAAAATATTTTCAGGTGAGGGCCGCAATCGATCCCTCTCTACTTTATCAGAAAAAGAAAGTTTGTTGTTGAAAXXXXXXXXXXCTGGGATTCAGGTCAGAGGTTTATAAAGATTGCCAAATCTCCTGTGTCTCCCAGTTTAGCATTTCCATTTATGATTACTGCCTTGGGCATAGAACTCGTA
			Marker41772	TTACAAAAATGTCTAGTCAAACAATTACTCATGATTCTTACTATTCGTAACTAGTGACTGCGAGCAACATATTTTCCTGGAAAGCAATAAAGAAAATGTTXXXXXXXXXXGGTTTTGTTTAAACTTCTAGTGCCGCACCAACCTAATTTATTTATTTTTTCACTCCTGAATGACATAGCACTGCTCGTGCAGTTGGAGAGGGGGCCTTTA
			Marker45478	CTAGTGTTATATGGAGGCCAAGGGTTGGGAGAGGTTACCAGGATAACCCAAGATGGGGGTCAAGACCTAGTGATGACACTCTTCCCTATTGCTACCTAGTXXXXXXXXXXTTTGTTGATTCTTTTGTGGCTCTTGATTGGAACCCTTGTATGTTTTTCTTCTACCTTGTGGGTCTAGCTAATACCTCCTAGAATGTGGGGTGGACCTTAT
			Marker86005	TCATCAAACCATATTTAAACCATAGATTTATATCATCACAAACACATCTATTCTTCCTTGAGATCTTGTGTAAGTGCAACACAAATCTAAGATTAACATCXXXXXXXXXXGAATTTGATGTTTTGACATCAAGATCTAACATGAACACAATGGGGACAATGATGAATTGGATCAAGATTGTATTAACATCTCAAATGAAAATAATAGATG
			Marker87936	TAAAGAGACATTTTGTCCAAGCCCACAGACATGAATGAGAGCATTTAATTGGTTCAGTGTTGTGATATTTGTGCACTCTTCTGCTAAAGAAGCGTAAGTAXXXXXXXXXXTTTTTTCGTATCAGTTACTGTGTTTTCCCTGGATTACACGTTTTGATCGAACTCATTCAGCTATGGTTTTATTTGGGTTTTGGCTGTGGGATCCATAGAA
			Marker98890	TAATACAATTCCATGATGTTTTCTTGATTGGTTTGGACTAAGATCGAGAATGTTTAAGACCTAAGATCACAAAAAGTAACATGTTCTCCATTTCTCTAAAXXXXXXXXXXAATGTTGGGATATTTTTCAAAACCCCATTTTGTTTTTGATAAATCTTGATCATTTGATCACACAACAATCAGACTCTACTATGGTCAAAAGGTCACGAAT
			Marker17262	ATAATCAACATAAGATGAAAGATATCATATCAATTATATCCTATCAAATATAGTCTAAATCCATAAAGCATCAAAATAGTGTATTGAATAATAAGTATATXXXXXXXXXXGGCCAAAATGTGAATGGGCTCTAGTGCTAGCTACCTATCTAACTCCACCTACAAGGAATACCAATCTATAATATGAGACTCATCATAGATATACTTCCTT
			Marker178527	TATTATGATTTACAATGCTAGAAGGACTATGTTGATGTCTTGAGGAAGATAGAAACAAAGATAAACACTTTTACCACCAAGGAGATATCCTTTAGGCAACXXXXXXXXXXAGATTCTTAGTGAATGATTGTAAACTTTCACTAAGGAGATATTGTTCATGAAATATGTATCATTTCAAATAGAGAATAGGTCCTAACCAAGGAACATACA
			Marker32798	TGGTCTGGATACAAAGGAGGTTTGCTAGGGAGGGAGAAAACCTGAACTTTTATATTGAGGAAGAATGTCAGCAAGCTGATGACTCAGTGTCAACTCCATAXXXXXXXXXXAGTGTAGTCTTGGTGGTGTTAGATGAAGAGTCAGTTTATGCTGTGATCAAGAGGCTAGTGGCAAATTACATGGGACAAACCATAGTTGCACTACTCGCAG
			Marker2404	TATTTTTGCATCTCACCTATTTAGAAAGCAACATCATTCAGCACTCCAGTGGTTTACATATTAAAATGGGATGCTTTTTGAAACAGATAATAAGAATAGTXXXXXXXXXXATGTTAGTATGTATTACTGGAAGCTCCTAAGCCATCTGGAGTTCCATAATAAGCTGCTCGTGAATGTATGAATTGGGAACTACAGTGACCAATGCTGAAC
			Marker59217	ATTGGAAATTGTAACCGATCCAATTTACACCTCATGTTTGTGCTCATAATTTATCATGTCCTATCTCCATCTTGTCTCTAGGTCCATTTTGGTCTCTATTXXXXXXXXXXGTTGACCTAATTGATAATTTACCTAGGTAACCCTATATAAATACATCCTATCAATTCATTTTAGATCTCAGTCTTCATCAGTCATATACCTTATCACTCA
			Marker70659	AAGAGATCAAACTCTCAAAGGAGATGCTTCTTTTAGTAGACTTCAATTTACGTCATTATATTTTGGTGAAACTAACATTCTTACCAACCTTTAGTTAAAAXXXXXXXXXXCCCCATAATTACACTTCATCATAGCTTGGTTCTAATCCTACCATGCCACCTGCATCTCCTCCTCCTATAGACCATGAAGCTGCTCTTAGAGTCCTCTTTG
			Marker94359	GAGAAAATCTAGCTAATTTATTGGATCAGAAATGTTAGAAATATCAACATTTGGTAGGAGATTTGCCAAAACATCAATTATGGTTTGAAGAACCACTTTCXXXXXXXXXXTGGTTCTTCCTTTGTGACCTATTCCTTCTCATTTTTTGCCTCTTTTCCTATCTTTAGTTGTAGTAATTGAGGTTTCATCGACGATTGTTGTTCTTGTTCA
			Marker131079	TATGATAATGCATTATACAATGCTATCTTGGCCAACCCCATTGATCCAATAGCTTCAACAATGATAAAAAAACTCTCTGATGGTGTAGATGATGATGCCAXXXXXXXXXXAAAATGACTTAGTAAAAAATCCTTTTATTTACCTTACCTATTGCATTAAATGCTCTTTTGATAGTGCTACAAACCCTAATTATCAGTTGACAAACTTGCC
			Marker44926	TGATCATTCCAAGAGGCTGATATTTCTTAAAGTGAGCAAAATGAAGGGTTCCTAGATGATGTATTAGCAACAACATTATTTTTCCCTTTGACAAATTCAAXXXXXXXXXXGATGCTTGTCTTGCATTAAAAAAGTCTCAATACCAATACCGAATTCATCACACTCAAGCACAAAATGTTTAGAGAAATCCGGTAAAGCCAAAATAGGACA
SDR7.1	63	Marker38510-Marker79086	Marker38510	TATAGTGTGCTCCTAAATTTATGAAGTAATTGGTAGTGATATCCAAGTTTGACCCCTCTAAATTTGTAGACTCAATGTCATATGCGGTAGGCCTTGAGATXXXXXXXXXXTCCAATACAATAGATCACCAAAGAGCCACTCATGAGTAACTAGATATGTAAAGACTCGAGGAAGCTTGCAAGTCAAATTAATGGGATACCCAGCTAGTCT
			Marker89190	TGAAATTTGATAGTTTTATGGTTGAACAAAGCTACAACAAGTGTAATTCTAACTATTATGTTTATTTTAAGAGGTTGGACAATGGCAGCTACATTATTTTXXXXXXXXXXCTAACACTAGGATTCAACAAAAGCAAGAGAGGATTGAGAGGACAAGGTGTGGGATCCAAGAGATATGCCATAAAGGTATTTATTGTCTCCACACCCCACA
			Marker125585	ACACTCTTATACTTGTATGTATCTTTTGATTTAATGTATCCCACAAAATTTGATTGGTTTACACTCATACATTTGATTACATTGTTAATTAGTTACATTTXXXXXXXXXXGTTGCACCTTTGGTAGTCCTATAAAAGATAATGAGATGAACCATGCTTGTCCCTCTCCAAAATTTTCCCTTATTCATGGGGATATTTTGGCACAAGAAAA
			Marker48976	TTAAACAAGTGGAAATAAATACAACTCATCAATTAACTTTCCCTAGGGTATCTCAATGCCATTACTTAATATAACACCAATAACATAACATCATGTTTACXXXXXXXXXXTAGTTCATTTCCACCCATGAGCATATCCATACATCTATCATGATACTAAATACCTAACCATGATCAAGGACAAGAACAATTTATTTTCCAACTAAGAACA
			Marker56581	TACAACCCACCTTGGATGTTTATTCCTTCTATTGCTCCCAATCCATAGGGTGAAATTAGGGGTGGGGCCCTCCTCTTGGTTGGGGAAATAGTCAAGGTCAXXXXXXXXXXAACAAGTGAAAAGGAATAGAAATCCTTCTATTATGTCTAAAATGATTAAGGATCATGAAGTGGTAAGAAAAAATACTTGCAAAGCGATCATCAATGGTAA
			Marker46258	TAACCAAAACTATAATTTGGCAATGGTAGATGCTATTTGTTCAATTCACTATCTTTGAATTGTTGTCCAATCATTGTAAGGTAGTGAGTCTTCTCTTGGGXXXXXXXXXXATTGTGTGCATGTATTTTTGAGAAGATAAGTATGATTGATTCACCCCCTATGAGTCTTCTGGTTGTTGCTCATTATTCTAACAATTAGTATCAAAGATTT
			Marker46425	TTACTTGGAGGTTTTTTATACAGTGGGAAGAATAACAATGGGTATTTATACCGTCCCTGTCGGTGACATCACAGGACGTTATTATCTGCGGAAAGAAACTXXXXXXXXXXTTTTATTTTATTTTATGCTGTCTTATCAGAAATCTTTTTTTATGTTAGGCTTAGTTTTATTTGCAGTGTCAACCGCTGGACGCTGGGTTGTCGTTATTCG
			Marker157144	GGTCCCCCATCATTAAGTTTTCCATAAGGTTTAAGTCTTAGAAATATTTTTAGTGATCAATAGTTGTTTTTCTAGCATGCCCAGTGGGACCAATTTTGATXXXXXXXXXXATGTTATTCCAACTTATGCATTAATTTTTTTACCAAAATTCACTGGAGAAGACTCCAAAACACCAGGAGAGCATTTGCAAGATGTAGCTAACATGTGCAT
			Marker139850	TTCTCTAATGAATCTAAGATGTTGTATTCTTTGGTATTGTGAAGTAGTTACTCTTTCAAATGTGGTTGATACTAGTCACTCCATAATATGAATGTGTTACXXXXXXXXXXATGGTGGCTATTTAGAATGTTTGATATTGCTAGCCCTATTTCATACTAAGTTTTTTTCTCTATCATGTTCATGGCAAGCCCTTGATAGTATGTGAAAGGG
			Marker141932	TACGCAGCAACAAAACCCACCAAATATCAATATGCATGCCAAACACTCCATTGAAAATAATAGTAATCCCACCAATATTTCAGTGGACATATTTTCAGGAXXXXXXXXXXTTGAATTCAAATGTTGCATCTCGCATCAAATTTGCCAAACCTGATATATTTTTTATTTTCTTATTCAGATTCAAAATGTCTAACGGAGGAACGCAAGACT
			Marker29304	ACCTTGGTCAACCTATCAACAATGACCATGATAGCATCATGACAACAAGAAGACATAGGCAACCCAACAATGAAATCCATTGATATGATATCTATTTCTAXXXXXXXXXXATACATCCCAAATGATGAAGAAGACCATCTAACTCTAATGAATATCCTAAAATTCTCCCATCAAGATATCTCCTTGAAGTAGCATCCACACTAACCTTCT
			Marker61228	CTCCCCTTCAGTCTTGATCGTAAAAGAATCTAAATAAACATGACTAGAAGGACACTCAACAATGGGATTTCTCACTTTTTATGGTTTTCATCTAGAGCCTXXXXXXXXXXAATAGCATCTTTCTTTTTTTTGGTCATTAATGGAAGCGAGATAAGTAATTTGCAATGTTGTATAAGAATCAATACCACATAATCTTTCTATTGTTTCTTT
			Marker61828	ATCAGCATACACCCAAAAATGAGTGTCTCGTGGACACTGCACTCCTGCCAACTACATGACACAAGAAAATCATTTGTGATGGGATCCAAGCAAGCTTTAAXXXXXXXXXXAGTTTTGGATAAAAGCCTACATCAAAACTGCAACTCTAGCTATTTCACAAGAACAGCCACAATAAGAAACTGACAAACTGGATGTCAACATACCCAGAAT
			Marker46745	TGTTGTTGGAGCAAAGAATGCTAGATGTAGAATTTATTGAGGTGGATGGTGTTGATTGGTTCGTAGAGTTGTTCACCTTCATGTGTTGAGAGTTGGTAAGXXXXXXXXXXGTTCTTGCAATCTTGATATTTTGCAATCTTTATCAATGATAAGATCTTGCAAAGAAACTCTCAAATAAGGTAGTTCAACCTCAATAGGTAAAACTACTTT
			Marker58070	TGAGAGACCATGGGAGGATATTAGTATAGATTTTGTTCTTATTTTACTAAGGACACAAAGAGGACATGATTCTATATTTATGGTGGTTGATATATTTTCTXXXXXXXXXXGGAGTTTGAGTAACCTACTAAGATGCTTAGTAAGAGACAAGCCCAAGCAATGCGATTTAATTTTACCATAGAAAGAATTTTCTTATAATTATGTCAGAGG
			Marker77008	AGTGCCTGCCTTGGAAGGCTAAATGGAAAGAGTGATGAAGAATTGAACGTGCATAAGCCAACAACAAAACCACATAAAATAACAACAAGATCAAATGGTCXXXXXXXXXXGTGGAGGTTTACTTTAGTGTCCATAATGTAGATTGAACACTTTTGTTTTGGCAAGTCTCAAAATGTCTGGTCATGTGCTTATATGGTGAAAAAGCTATTT
			Marker91900	AAACAAAATATGACAAGTTGCTCCCTTATTAACATATGGTAGAGGACTCTAAATAGCATTTCTCTTCCATCTTGTTTGAGAAAATCCCTTGAGAAAATCAXXXXXXXXXXCCTATTACACTATTCTCAAAGATATCCTATTTTGACAGCATTTCGATGGAACCCTCCTAAAGTGTTTAGATAAAGAGGAGGTTGAATGGGCATTATGTAA
			Marker10031	CTATCTCTGATATTTCAGTGCAACATTTCCTGCTTTGTTTTTCTTTTTATTTTGGTTTGTGTTTCCTGTTTTGGTATGTTTGTATTTACAGTTTGGGATTXXXXXXXXXXCAGTCGTGTAATGCTTTTGATTACTTCAGAAATAGAGATATGTCAATGTTTTCTATTCTAACCAATCCAGTGGCCATAGAGAAGGCCAATACACTAACAG
			Marker10799	CATCCTCAAGTGTCACTATCATCTATCCCACTAGAAGGAGAAATGTGGAAGTGTCAAAATCCCATTGCTCCGTGAGTGCCATCTACATCATTGGATGGAAXXXXXXXXXXGCTTGCTCCTACAAGTCCATCAACTGTCTTGGTTAGGGACCAAGGTGCCCTAGAAGGACCAAGGTGCCCCCTTAGGACTAGGGTGCCCTAGGATGACCAA
			Marker12133	TTGGGCAGACAAGATAATAGTAAAGAAATCCATAGGAAGGTCCCATTTGAATTGGTTTATGGTAAGGAGGCTAGATTCCCCTTAGACAATCTCCTCCCTAXXXXXXXXXXAGTTTGAAGCTTTATGGCTAGGACCGTATACAATTATGGAAAAATCAGGAGAGGATTCCTATTTCCTATAGAGTCCTATGGGAGAAATTTAGGAATTGAC
			Marker128321	ACTTGAAACATCTTTGAAACCCTTATTATGCAATACATTATAATGCAATGGATTAATGCAAGCAACGTGGAGTGAAAAAAGCCATTGTTCAACATATTAGXXXXXXXXXXCAAATTTATTTATTATTTTTATTGATGGTTTGATTTGATAAGATAATGCAAGAGCTAGGTCTAATTATACAAAATTGATAGTAATCAACATAAATAATAA
			Marker13889	CTCAAGCAAGACAACTGCCAAAATCTAGGATCATTTGAAGGACCTACATGAAACGTCTAACAAGAGTCACACGTTCTTTCTAAAGAACATGTTTTTCTTGXXXXXXXXXXAACAGTTCGGTAGCGATGTGTTGTGACTTTTTCACACATCGCCCCATCGCAAATGGGGACCCCCTGCTTTTTCGTGTTTCTAGGTTAGTCTCTAAGTTTT
			Marker142363	AATACCCCAAAAGTAATTATTTTTCAAAAATATTGCATCTATTACTCTTCTTGTAGATTGAACTCTTTGATACATAAAGAAGAATCTATGATTGAATTGAXXXXXXXXXXTTTATAAAGATTTAAGTGGTATGAAGCACTTTGTCTATTATCAGGAAAGAACATGGGAAGCCCATTATACGCATGATGAGGAATTGTATGGACAATCCTA
			Marker17441	TTGTCCCTACCCATTCGACAAATCCATTATGGCTATGCCATTCCCTGAGCACTTTGAAATGCCAAAGTTTGATAAATATAAAGGAAAGGGAGATGTGTGAXXXXXXXXXXAGGAGGCAAAAGTCTTCTTGATTTCACACAACGATGGAGAGCTCTAGCTAATTGTCTACCCTGCACTCTATCTGACACCCAATTGGTGCCCATTTTCACT
			Marker18219	TGATTAGTCACTCAACATTTATATAGTGATGCTTTTTGGATTCCTAAACTATGGTGCTCGATGTGGACTTGATTGGCGAATCAGATTTGTCCTTGATCCAXXXXXXXXXXGATGGATGATAAGTGATTACTTAAATAGTTGAATATGGGGTCCTTTAGCATGGTGTATTTCCTTGGTTTGGAGATCTTGGTTTCACTTGGTGTGATTAGT
			Marker22641	ACATCATGATGCCCTACTACTGGTGATAGTGTATACACCAGTTTGGGCAAGTGAGGTCCATTCCACGTGTTGTAGACACATATGTTTATTTAGCTAGGAGXXXXXXXXXXGTGAGAGGTTAGTGCATAGACAGTGGGTGTAGAGCCTGAGCCTAGAAAGACTAGTAGTTGCAGCAAGAGGGCTCCCACCATCACCTATTTCACCACCATT
			Marker22712	CCCCCTATCATGGACCCATATAAAAGCAACATGACCAAGAGGTCCAAAAAGAAATTATGCAAACTAAAAAAGAGATTTGTATCATGCAACCTAGACATTCXXXXXXXXXXCACTAAAATGTGAAGATAAAGAGCTCATGAAATGTCACAAAACCATAAAATTGAGCATAGGCAAATCTAAAATACAAAAATGCATCATAATCTAGCCTCT
			Marker23768	TAGTTAGCTAGATGCTCAAATATCTACTCTAAGATAGTTGGATGTTTTGCTCTTGTCTTTGACTTACCGAGTATGTCATCCACATAGTCTTCTAATATCTXXXXXXXXXXGATGTTGATGTTAGGAAGTGGAAAATCATATTTGGGACATGCTTTATTTAGGTCCCTAAAGCCTATACATAATTTGATAGTGCCACTAGTCTTATAAATA
			Marker25315	TTTAGCACCTTTTGAGCATGATTTTGTATGCGTACTGATGATTTTGTTGTGCATTTTTGTAGGTTAGGTTATTGATTATTCAATTCAGATGCACATATCCXXXXXXXXXXCTACTAGACCCTTCACCTACCTCGAACTAGACTATATTTTCTGTGTGAACACTTTCTTCAGACAAACCTACAACATTTATGATAGAAGAGTCATAGTTTG
			Marker29185	AGACATTTGTTAGCATGTTGGAATTGTTTTGTCATTGATGCCAACATGAGTCGCAGAGTTGCAAGTAGATTGTTATTATGTGCGATGGTATAGATGTGTGXXXXXXXXXXGCATCAATGGAGAAGATTTATCTATTATTGATATGATTTAATGATTTATTATCAATGTAATAAGGTCCTTGTGGCAGACATTGTAATCACATGTATTATT
			Marker30118	TCTTGTATTGAAGTGCTCCATCTATCAATGCAAACTTTGGCATTTTCCTACTTTATCTACTTCATTTGGCATTCACTTGTATATAACTTGTGGTCACTTCXXXXXXXXXXTTTTATTGTATGTTGTCTTTTAATTGGTTTTCACTTATTATTCCTTTTGAGCAACTCAAGGAAGTCTATTGTGACTAAGAGGACCAAAGATTGGGGGCAT
			Marker30439	AAAGAGGAAACTAGATGTTTTGTGAAATTTGCCTAGCAAGAAAGGTCCATAACCATTGTTGTCAGTCTAGACATTGCCAAGGTGGGAGTAGTGAAAGGGTXXXXXXXXXXATGTGAGGTAATTGAAGCACAAAGTAATAAATCCCAACTCACATGGGAAGATTGCAGACTCCAATCAATGTTTTCCTCAAAATACTATGTGTCCATTGTT
			Marker32763	AGCTTGCTTGGGATCAATAGATGCCTAGCTATATCCCTCTCTACCTAAAATCTCGCTATCTCCACCTCCACTCTAGTCAACCTAGCTTGAAGTTTCTTGAXXXXXXXXXXAGCTTTGTGCCCTTGCCCTCTTTATGTCCCACTTGACAACAACCTTGTTGAATTTACCTAGGGCACCTATCCAACCTGTCCCTCTCTGACCTCCTATCCA
			Marker32992	AATGAGATGGTGGAACCAGAAAGAATGATGGATACATCATTACAGGGTCAAGATAATGAAGAATAATCAAAATGAAAGCTTGAATCTTTTCATGAAAATTXXXXXXXXXXGAAATTTGTTTTAGACAGCCTTAAGATGTAAGTTTGGAGGAATGAGCATATTTTTTTTTGCATTGGAATAGCACAACAAAAGCATGGTGATGTTGAAGAG
			Marker34080	AGAGGTTACAACTAATAGGGGATCACTGCTTTAGTCTAGTGGTGGCATTTAGAGACCTATTCTTTTCATTTTTCCACTAGTGAGGCTTTAATCACTCTAGXXXXXXXXXXAGATGGGGTAGAGTCATCCAAGACATGATCATTGACAGATGTGTGTTCGCTTGGGGCCCATGTCTACTAGCCACTTTATATCATCAAATGCATGGTATAG
			Marker34615	TTGGAAGGTTGGCCCTTGGGGAACCTTTCTTTCCTTAGGTAGGCCATCACCAAATCTCCTACTTGGAACTGAACATCCCTTCTCTTAACATCTGCTTTGAXXXXXXXXXXGTTGCTTAGTAAGGCATCTAAGGAGATTGTCAAGGAATCTATTAACCATCTCAATTTGTCCATCAGCTTGAGGGTGGTATGCTAAAGAAAATGACAGGTT
			Marker37704	CTGAGTCTCAAACAACACAACACATAAACCTAACACAACACACTAACATTAACTATCATCATCTCAAAACCAACTAGAGCACTCAAATAATGTTTGTGCTXXXXXXXXXXGTAGCACCACTTCAACAGTAGCATTAAAACTACCTATCAATAGCGCCATTGCGGCACAATAGTGCTACTTTGGATGACAAAAGCACTAAAACACGATTTT
			Marker38477	AACTATTGTTAGCAATACCTTTGCTAAATCCTAGCTTCAATAAATACTTATCCAATCTAGCATGCCATGCTCTTGGGGCTTGTTTGAGTCCATACAATGAXXXXXXXXXXTGGAATAGGGCATCTAACAAAGGTTAGTATTTTCATCGGTATTTCATTTCAGGTGAATATTTTGTGTTGCAGAGCCAAGGGAAGCTTGATAGGTATCTAG
			Marker39000	TTCCCATCACTTGTGGCCTAATCTCCCTTACATCCTGCTACCTCGAGAGGTGGGACCAAGGCACCCAATGCCCTTGTCTTGGCCCTATTTTTGGGCCTTGXXXXXXXXXXAACAATTGAGCATTCTAGGTCTCCATTCAAGGCTAAGTGTTGCATTCAAGACAAGGATTCAACCATTGAAGAGGAGATTAAATTCGACATACAATAACAT
			Marker41128	ACACGCTGGTCCCAAATTAGGAATAGGGTGGACCATACCCTAGTCCTAAAATAGGACAAAGGTATACTACACCCAATGTCTCTTTATTGGGCCCCAAATTXXXXXXXXXXAACCCTAAAAGCTTTGTGTGAAGACAAACAAAGCTTTATCAAGGTAAACATTGTGGTTTTGAACATTATATTTCAGATTTAGTCTTTCCCTCAAAAGGAA
			Marker44286	TCGTTAATTGCTCGAGAAGAGTGATCCCAAAATAATAAGAACTAAGACTCATTCCCTGTCCTCATTCCTCACTTCCCTCTATTCCCCTCCCTTTAATAATXXXXXXXXXXAATGACAAACACCTTAATATATACATCTTTGCCAATCGTAATCGCTACTCCTAGATAGCTTTAACTTGTATGCTTCTATGATCACTTCATAATGAATTTC
			Marker49117	TTTCTACCCACCTTTAGGGTCTTGTCAAAAAGGGAAAGGTGATAATAACACCCAATTTTTCTTTTGAGTGGAGAATCACCTCTTAGGGGCCTCATTACCCXXXXXXXXXXTCCCTTAGAACATCACTACAAGCCAATTGTTTTTAGTAGTAAAAAATCCTTACGTTTGATGGTTTAGGGAGTGTGTATTATACCTCATGGATACCTCTCA
			Marker49147	CCTTCCTACTATCAAACTCTTCATATGGATAGATTCTCTAGTTTCAATTAGCCACACATATTTAGATACATTCATTTCCAAGACTATGATAAATGCTTCGXXXXXXXXXXAATTTTTTTATCTATGTCTCTTTAGACAATAATGATGCAACAAACTTATGTTGAACACATCACAAGACCAATAGTGGGGTGAATGAATGTGAACCTCAAA
			Marker49589	TCTAGCTAAATAATGAATCCAATAGCTAATGTTTCCTTGAACATAGTGATGTATACATGTGGTAACTTTCCAATGTAGTTCATGAGGCTCTTGCATGTATXXXXXXXXXXTTCAAGACCAAGAAAAAAGTTGAGGAGAGCATGCAAAGTTGCTTTGGTTGCAATAATGGCTTTGACCGAACCACCTGTTATTAGTAGATCATCTGCATAG
			Marker50491	CCAATCAAGAACATGTGTCATATCAAAGATATATTGTTTAAGTATTGAAACATAAAATACATTTTGGATGCAAGATAGGCTAGGTGGAAAAGCAAGGTGGXXXXXXXXXXGGACCAAAAATAAGTTGGTCCTCTAAATTATCCCAACTCAATGGAGTGCAACATATAAAACCATAGAAAAGCTGAAAAGGTGGCATGCCAATAGGAATAT
			Marker50884	TCAATCAGGATCAAGGTATGAAGACCATCCATAATAAGGACATAAATATGGCCAAGATATTGCAATAGTCCTTTCAATTCCAAGGAAAATTAGTTGAATTXXXXXXXXXXTGAGGTCTGAGCAAGGACAAAATTGTATGCAAATACAATTTACAATGCTACGTATACAAATATGATAATCCCCAATTGATGACAACACCATAACATGGTT
			Marker51239	TCTCCAAACTTTGCACTTCCTTCACAACACTATCTTGACATCGGTCAATCACATCTCCCATTCTATATCTATCTCTATTATAACACAACCAATCTACTCAXXXXXXXXXXAAGTGGTTCACCTCAAAAGAATCACAACATCTTGATTTGTGGCATAATCATGATGAGAAAATCAATCCCAATAGTCAATATGATCATATGAGACATATCT
			Marker52026	CCAATGGTTACATGTAAATTGTCAAAGGAAGATGATTCACTCTCTACTGATGAGAAGGAATATAGATCTATGATTGGGAAACTTCACTATGTTGTTCATAXXXXXXXXXXCTCTTTTGGGAGAAAAACCCCACACTCCAAAAGTAGCTCAATATTTTATTCAACAATCAAAATAGATTACAATATACTTGTAGAGCAAGCTCTTTGTAGG
			Marker56461	AGAAGGAGGAATCTCAGGTATGAAGTGACAATTTAGTTAATTGAGTGCCACTTACCACAATGTTTTGTGTCTAGTAGGTATTAATCATAACCTCTTAATGXXXXXXXXXXGCACTCTTTGAGCGTTTTAAGTTTAATACCTTAGGGTGGTCCTGGTGGGGCATTACATGTAGTCAACTGGGTCTTTTCTTCGCTGTGAACTCATGAATTT
			Marker56762	AGGTTGAAAAGTAGTTGATGCAACATTGCACGCTTCTTTTATGCAAATGGAATGCTCTTTAACGCTGCTCTCTCACCTTTCTATGGAGAGGAGAGATGGTXXXXXXXXXXTTCTTTGCAACCACCTATGTGACAGCATTGAGGTTGGGGCATCACATGTAGTCCAAGTTGTTATTGATGTTGCCCCTATTTGTAAAATAGCAGGCATAAT
			Marker60757	GATCGTGGGAGTAGTGGAGTGATGGAAATATCCTATAGCCTTTAATATCATTAGGCTTGTATGCTTGTGTTCTTTGGACTAGTGCAATTTCACCTTGGCTXXXXXXXXXXAAGGTGCCTCAACCTTAGGAGTCCCAAGAATATTATTTAATTAATTAAATGGTCTTGTGTGCTCATTTTATTTGTTTAATGAACTATATTAAGTTTCCAA
			Marker62456	AATAACTAACTAGGGTGGTAAAGGTGTGTCATTTTCAACTCCTGTGACCAATACCTAAGATGAAAGTTCTTGATTCTATACATTTGTAGGCATAATGGGAXXXXXXXXXXCAAAAGGAGTAGGATTAGAAATAGGAACTTGAGGAGGAACACTACCCAGAGCATCATGGGATGCATGAGGAACATATTCTTGTGTCCTTCTGCATTGGGA
			Marker62844	TCTACTTGTCCCATAGTGGCAGGCAACGACTAAGACAAGTTTGATGAATGGAATAGAGAAGTGGTTATGTTTATGAAACTATCAGTCACTGATGAAATGCXXXXXXXXXXGAAGAGTAAAACCATGCTCCTACGAGCACTTACTAATGTTGAATTGAAGTTTGAAGAGTTGTGCACTAAGTAAGCTATTGTAGCTATTGGTTGAAAATAT
			Marker69705	ACTTCACCTATGCTTCACACAACTCATATAACTTCTATGTCTCTTTTCACAATGATTACATCCTTTATATACCAACCACAACCTCAAGGACACCAATTAGXXXXXXXXXXGGTTGTGGATGCCCAAGATAGCATCAAAAGATACTATTAACACTAAGTAGTTGAACCACATCACTATAATACTAACATGTATAGGAAAGCAACACATTCT
			Marker70045	CTAATTGGAGAAAAAAGTAGTAGATTATATGGCAACCATTGCCTCTCTTCTTGAGATATTAGAGAAACAAGCATTTCATGAGTTCTTGGTAGAGCAGTTGXXXXXXXXXXATGTTTGGAATGTGATGAATATCAAACTGCCTTGATAGAAGTTCACGAAGGTATCTATGGGACTCACTCTAGTGGTCCTACCTCAACTAAGAAACTCATA
			Marker71005	AATTAAGTTTATCAGAGATTAGAACTACACCCATAATCTTACAACTTGCTGATAGTTCTAATGTTAAACCTAATGGAAAAGTTGAAGACTTGGTAGTCACXXXXXXXXXXGTGAATATGAAGAAGTAGACATCAACTCTTTTGCTAACATGTTGATGATTACTAGAGCACCATTTATTGATAAACAAGAAGAAGAAACAATCATATCCAA
			Marker72550	ACCAAATTTAGATCAAGGCCTAACATGTCTATGTATGTCCAAGGAAAGTTGATCTATATTTCTATCAAAAAGGTGATGAAATTTTTCTTCTCTTGATTCAXXXXXXXXXXAGGAATCATGCTTTTTCTTTTGATTTTCATTTTTGCAACTGAGGGAATTGACTTGGCTACCAAAGTAGGCATTCTCATTTAGCTAAATTCTATGAACTTG
			Marker75641	ATGATAAATCTAACCCTCAAGACCACGTTCAAGAATTTTGTGCCTTATGTATGGATTTTATGCATGAAAACACCTACCTTATGCATCTATTCTCGAGGAGXXXXXXXXXXTCTTCATTAGTAATTTGATCCTTGAGTTACAATATGGCATCCAAATGCAAGGACCTCCTTCTTTTGACAAAATGGTTGACATATCCCTAAAATTAGAGGA
			Marker76377	TCCTTTGGATTTTGAGGAATCTCCTTGCTCATAGTTTGGCAAGGGGTCTTTAAATGCTTTGTGATTAGGATTAGTTGTATGATTCCCCACAATAATTTTAXXXXXXXXXXAAGGTTTATACTTTGATAGATTAGAGGGGGTTTCTACAATTTTCTCAGCAACCTTTAGAGCTTGTGTCCCACTCGTTAAGTTCAATACATTTATTTTTCT
			Marker7730	GAGATGGGTGACCTCCCAGGAAGTCCCAGTGCTTCACCCCTATGAGCATCACCTAGATGCAATGAGTGCTAAGTGGACCATTCATTCTCATGAGAGATGGXXXXXXXXXXATTGAGAAAACATGCTTAGCAATAGTGTTTGCAACTCAAAACCTATGACACTATATGCTCACTCATTCAATAAAGCTACTAGAAAAAATTGATCCACTCA
			Marker77667	TATAAAGAAGATAATGGTAAAATACCTAATTATGATAATAAGGGAAAGGACAATTATAGATGGAATAATAGAAATAGGAGAATAGATAACACAGATGACAXXXXXXXXXXCCATATGAGAGGTGTTAAAGGAAAGTTCATTGACTTTGAAAAGTATGATGGTGGAATTGTAAAGTTTGCAAGTGAGGAAGTTGCATCTATTTGTGGTAAA
			Marker79267	GCATCTTTCATCGACATCGATTTTTTTAGTGAAACTTCCATGTCATTGGGATTCTCTTTAGTTCACTCAAAATGTTTGTTTCATCGAAGGTCTTTTAAGCXXXXXXXXXXACAAAGATTAAATGGTGATAATTTCAATTGATGAGGGTTTTGGTTATAATAGTATGGACAAAGGATTAAGCAAGTAGTTGGAGGAATTAAGAGTGCAGGT
			Marker79086	GCATTAGCATTATCAATATGACCATTGTTCATCCCCAATGTTGCAAAATTAATAGGTGGAGATTGTTCCTTAAAATTATAGAAGCAGGTGCGACAGAATCXXXXXXXXXXTATAAATGGTTCTTTTCTTCTAGACTGCTAAAAGAGCCCAATATCCAGCATTAAGTTTTGCTTGAAAGATGCTATAGTTCCCCAGTGATAATGCATCGAT
SDR7.2	8	Marker108601-Marker63468	Marker108601	ATGTTGCTTTATTTAATGGCAAATTCTATTAGTTCTATGAATAGTAAAATCCTTTTAGGAGGGCGTCCTCTTCTGGAATTGAGCTATATATCAGACTTAGXXXXXXXXXXTCATACACTGCATCAATGCCATCATCTCCTCCATGGAGTTTTTCCAAGACTTTTTCTTTTTGGATGTGAGAGCCTTTTCCATAGAATTTGGTTCACTATT
			Marker190572	AATCCTTGCTAGTTTGTGACCAAATCTATTGGATTATAACCCTCTTTTGAATATAATTGGTCTCTAAGTAAAAATTAGTGGTTTTACCACATCTTGTGGTXXXXXXXXXXTTTGATGGCTCTATTACATGATACATTCATAGAGTATTGATAAAAATCTTAGAAATTTAGCCCTAAGACTTTAACAAGGAGGTTCATTATTCATTGATTA
			Marker23202	ATAACCTATGAACCTTTGTGATTGAGATACTAATCGGTTTTGAGATACAAAATTGGCTATCTAACTTTGTATAGGAACTATTCTCTCATATAGTGTCCTAXXXXXXXXXXCCTAAGCTACCCAATCTCTCTTAGACAAGGATCCATCATTGACTACAAATCTATCTCTACATACTCAATACAAAGGTCATCTATCAAGAATACACCATTG
			Marker31409	TAGATATGCAATATGAACCTTTTGCAAAGCACTTGGAATATGAAGCAAGGTGACTGCATGAAGGAAAGCTTTAACACGTTTAAAAGCAAGGGCGAATTTCXXXXXXXXXXGTCCTCAAGACCTGACTACAAGCTGCAAAGCTTATTTCTATTTGCATTCGACACTATGGGATACGATTCTATAAACTTGCATGCAAGGATGGAAGATCCA
			Marker38070	CATGATTTTTACAAGAGCCAAAGGAGGATGTCCTTCAAATGAGCGTGCATTAATAACAACCTTTGATGGGACCACAAGCCATGAATTTTTAAAGCAAGGTXXXXXXXXXXAGTTTCAATATCACACCAACATGGACATCATCTCCATGACGGTGGTGTGGGGTTTGATGTTTGGGACGAAAGAGGAGGTGGTGTGGGCTACCAAGGCATG
			Marker39520	TGAGCTCCCTCGGACCCAGCCATATATTGTGAATAAGGCATCACCTGTCAGTCTGCAGGCACCATAGCCTTATAGGTTGTGACATAGTATGTTGCCTGGCXXXXXXXXXXCCTATTGAGGGACACCACCTCCAACATCTCGGCCTCCATATCCTCCACCTACACCTCCACTGCCATCTCCACCACTGTCTCCCCCACCCTCCATCTCCTT
			Marker61159	ACATTAGATTTTGTCAACTTGAACTCTACACAACCTTCTTTCACAAACTACAAAGACATCTACTAGGAAATGTCAAAATTGAAACTTGGCCACCCATCATXXXXXXXXXXTAACTCACCTACTATTATTGATGATCATAGTAAGGTAGCTTGTTGTTATACTTTAGGTTATGATGGGTGGTATTGTCATATCTTTAGATATTTAACTGAT
			Marker63468	ATTAAAGAGCTCTAGACTATATCACCTACCCCTATTACCAAAGACACATTGCTTGGGAAGCTGACTACTTTTGAACTTTTTGAATTTGGAGATCAAACTAXXXXXXXXXXTGTTTTTCATGTAATAAGGTTATTCACTTTGCCTCTAGATGTCTTGAGAGACATGCTGCTAGAGAAGATAAATTTGAAAGAGAATACAAGCCTAGTAATA
SDR7.3	8	Marker45883-Marker27197	Marker45883	CTCCCTACTAGCTTGAGCTATCTTCTACCCTTTCACTTCTCTTGAGGATTTGTATATTTTTCTACATTTCTACAACTGTAAGTTTAGCCATTGGCATGTGXXXXXXXXXXTTGACTGATTCCTTGTGTCATTTTGGGGTAGGGAGAGAGACATCTCTTATCTTGGTGCATCACCTCCTTTCATTTTTTGCATTTCCTTCTTACCTTTTCT
			Marker35718	TAATGCAATCTTTGAACTAACCTCCTGATACCGAGCATCTACTGGAAGTGCGCTAAGAATATGACTCCTCAAATCTATCTCCAACATCATTGCTGATATCXXXXXXXXXXCTCAAGATCATGTGTGGGGTAATTTAGCTCATGATCTTTGATTTTTCATGACTCTACCATCCTGCATCAAAATTGCTCCTAGACCCTCCAATGAAGCATC
			Marker35854	TTGAACTTGAGAATACACTATCCAAACATTGAGAAGACCAAAAATATACCAAACCATCATCCAAGAATAATATCCATTGAACCTGCAACATACCCTATACXXXXXXXXXXACATAGGTTTGAAACTCATTGTCTCAAGGATGATGTCTTCACCAACTAAAGCATTGACTACAACTCTATATCAAACATAGGTTCTGAAAAGGGGGGCTAT
			Marker38067	AAGGAAACAAGAATGGTAAAATTGGTAAAAGTATTCGGGTTGGTTGAATATATTTACCAAAATAGCCTAAACTCCTCTTTGTAAAAATTGCATAAAAATAXXXXXXXXXXTTCCACAAAATTTTGTGCTCCACTTGGAATGATTTGTGGGTCTCGAACAACTAGAGTAGCTGAACCTAATAAGACAACAATTACAATCCAAGAAGCTATA
			Marker68043	AGAGATATGATATAAGTTAGATATCTATGATCATATCTCACTAGAACAACTAAACATTGATGCATCTATTAAGATCTTCTTTCTACCTTGTAGTGCATAGXXXXXXXXXXATCTACACAAGAGGGAGTAAGCAAGGACATCGCCTAGAGACACGAGTGTGTGATATTTTGGTGAGGCAAGAATATGATAAGCCATTGGAAGCTATTTTCT
			Marker23580	TGTTCAAACTCCAGTTTAGCATGAGTTCACCAGTGCATCGCTGCCCAGGCATAGAACTGCAGTTTAACTCAGCAAACAACAGTTCACTAGGATTTTTAATXXXXXXXXXXTGATTGATTGAGCTGCTGCTGTCTTTCATTCAGACTATAATTTTCTCTAGACACTTCAAGCAGCTTTGCAGAGCTGGGCTCTCAGAAGAAACCTGTAGAT
			Marker44005	TAGTTTTATAAACCCATTTCACACCTATGCATTCTTTGTCTTTAGGCAAATCAACTAGTTTCCATGTATCATTTTTCTCAATAGAACCCATTTCATCATTXXXXXXXXXXCTCCTTGTGGTATTCTAGATGGATTTCCTCCTTGTTCATTTGATTGATCTTCTTGGTCTTCTTGATCTTTTCCTTCTTGTTCATCATATGGCATTGCTGT
			Marker27197	CAAGATTGACATTGAAGACTATTGAGCTAATCTCATGCATGAGTTCGCAGCCAGAAGGAAGATGTGGTCTCATATGTCAGTGGACTTCATGAGGAAGTGTXXXXXXXXXXGGAGTCCTCTCTCAATGATTACGAGAGAATAATAAGCAATGTTAGAACACACAATGATGAGGAGAGTTAGGCTCCAAAAAGGAGAAAAGGTATGCCTAGA
SDR8.1	6	Marker24306-Marker75217	Marker24306	CAGTCACAACCAAACCACCTTCCTTGTATGGGTTTGGTTCTTCATTCACGTTGCTGCTCTTCCAACACAGCCCCTCTGCCAGGCCCTCGTCCCTTATATCXXXXXXXXXXTCCTTACCACTTGGCCAATTCCTTGCCACACTGTCCTGTGTTGTTTCACATGTTTATTTCTGCCATGGTCATTATTTGTGCAGGTTTATCAGGCAATTCA
			Marker59749	ACATTGCCTCTACCAATTCTTCTATAATAATTCATAGTCACGTGACCATATTTATGATAGATTGTGCAAATCACATTCATCCTTCTCTCCATTTCATATGXXXXXXXXXXGACCTACCTTATGACAGTTAAAGCATAGTAGTTTGTAGGTTTCCTTACTGGTGTTCTTCTTGGTCTTTGATGCATATTTGGCTACATGCATGTTGTCTTT
			Marker18243	AAAGTGCACTTCTCTACGGTGTCCTCCCTTGCACACACTATCAAAGGTTCCAAGTGAACATGATAGAAACAACACTAACATAGAATGGGGGCCCACAATAXXXXXXXXXXAAATAACTCAAGACAAAATAACCAACTCATCCAAATCTATATCACGAAGTGACCAACATCAGTCACACCAAAAGGGAGTAACCACTACACAACACCCAAG
			Marker89781	TAGTTGTATTGGTTGTATCTGTATGCTGTCATAAGGTGGATATATTTGGCAGACTTGGAGTGCCCCTCTTTTGTGGGATTCTATGACAAGCTATGATAGAXXXXXXXXXXCCATCTTTTGGGGATTTTGTAGCGTGGTTTTTATGGTTTTCAGCTTGCTCATTTGTCTATAAATTGACTTAGGAAAGTGGGTTTGATATGAGAATTTGCA
			Marker36328	CGGCTGCGGTGCAGAGCGTGGCGGAGCTGAAGAGCCGTGAGGAATGGGAGGCCTGTGATGTGAGCAATCCGATTCGCCTTTACAAAGGCGGCCTTGATTCXXXXXXXXXXATGACTCCATTTCACCTGACGGATTTGCTTCAGTTTCTGAAACTTCAGTTTTACGCACTTGACTTTAAGTTGACAGCTATGGCTGCTACTGTTTGGATGA
			Marker75217	TAACTTAATAATCCTTGATCTCTAAATAGTAGTTTTTTTATTATAGGGCAGATTAGTGTTATTGGGTTATGTTTGAATTGATGCCAAGTTTTTGTTTGAAXXXXXXXXXXCTGATTCTTCTATCTAAAGTAATGTTGAGATGTTATTTGATGATTACATATTTAATTGTTGATATGATATTAATACATGCATCTAAACAAACATCTGATA
SDR8.2	7	Marker16874-Marker28355	Marker16874	TATACTTATGCTCCCAAGGCTGGCCCTTATACCTATCATCATTATCTTGACAATGGTGTTCAAAGTGCTTTGTTCTTGTGACCCTACTCTACTATTGCTCXXXXXXXXXXCACATGATATCCAACCCTCCCCCTAGATATCTATCTTATGGGTAATTTGTGGATGTGTCAACACATCTCCTACCTCATCTTGTTGTATCCTAAACTCCTT
			Marker34743	GGCATGATGGACACCTGCCAACACCAATTGCTCGTCAGATGATGACAAATGGCATCGTCTAGGCAACTGGATTTCCACCAACTAAAGAATGTGCTAAGTTXXXXXXXXXXAATCTGCTACGTCCATACTTCAAGGAGGAACATGGTGACATCATCTTACTGTTGAATAGAATAATGGGCAACCCTCAAGGTGCACCATTTAAGACATGGA
			Marker36948	CATAGGAAGGAATATTCAATGCAAGAAAAGCTATCAATATATGCAAAATGCAACTCTAAAGAAGAGGTAATCTTCTAAGAAGGAAAGATTAAGATGAAGGXXXXXXXXXXGAAAAAGAGCCCCCAATTAAGTTAACTACTAGCGTCATAGGGTAACGAGCAACATGAAGGGTGAATGGAGTGATAAGGCACTACCTCTTCACCAAGGAAG
			Marker38164	TCAATCTTTGATAGATTTCAGCCCATCCTTGCCAACACCAATGATTGGCTGAAAAGCAATAATGTCAAAACTATAAAGATCAAGGTTGGGGTCGAAGATGXXXXXXXXXXACATGACAATTCCCCAATTGTCTTTTTGGATGTTCCTATGTCTCTAATAGACACGGGTGTGGATTCTTTCTCCACGGTTCATGTTGATCTTGTTATGCCA
			Marker46379	ATCTCCTTTTATTGGATACATGGCATCATCACCAAGCTCAACCTAAACTTCAGAGTTATGTTCTTTGAAATTGGTAAAACATTCCTAGGATAATGTCCTAXXXXXXXXXXTCACCAGATTATAGTTGCCATTTTCCACCCTTGAAAAATAACCTTCAACCTCCTTTGAATCTTGATTGCAAAATCTTCCTTTCATTTCTAAGCACACTTT
			Marker60143	GTATAGGTCTAAGGAAGACATGACATCATTACGACAACATGCAACACTCATGGTTTGGAAATTTTGTCATAAATGCATTTATTTATAGTGGTTTGGATTAXXXXXXXXXXAAGAAATGCAATATCCATGGTTGTAAAACAACATTGGTAGTTTAGCATTCAGTCTTTGGTTGTGAAATGTTTCATAACTCTAGTCTTTGACATTGTCAAA
			Marker28355	CTCATTATTATAAGCAAACAGCAAAATTGCAATGACCACCCTTAGTAATCCTTTTCTCACAGGCTTCTAAATCGAGCCAACCATCGGGGTCTTCATCTTTXXXXXXXXXXCTTTGGCTCTTAAGCACATTTCCTGCTCAACAAAAGACACCATCTGATTTGCTTTCATTTTACAAGACTTGTTCAGTCCCAATTCATTGGAATCAAAATA
SDR9.1	28	Marker33824-Marker97312	Marker33824	ATTGATGCAATGGAAGATTTTACTTTCTCACTGACACAACTTGAGATTTCCACTACTTTGTTGGACACATGAGCTATTGATATTTCTATTTTGCATAAGGXXXXXXXXXXACTTCGTTGCCAATTTTTTTTAAGTGTTGCCATCAATGCCAAAGGGGGAGAATGTTGGCATGATGATTTGCATTGGATGAATTCATGTGTTGTCATTGAT
			Marker63361	ACTATCCTACAGTAGGACAAGCAAAAGACTACTACAACACTAGAACAATAACTACACTCTAACTCTATCTTCATTGTCTACAAATCACACTTCACACTCTXXXXXXXXXXGATTATCAGAATGGGATAGGGTCATCTAGACCCATAGATACTAACCCATTCTAAGCATAACATCTCCAATCTCCAAAATATAGATTCCACACATATGAAG
			Marker33906	CTATCTAGATGTAATGTTATTGACCTTTCTTTTCAATCCAAAGATCTCAATTACCACCCAATTGAAGAAACTAGTTTGTCCTTCTATAATCACCATCACCXXXXXXXXXXGAAGTTCCTATTATTGCCATTTGAGAACTAGGGCATAGGGGCTTTTCCCTTTTTAGTAGAGACACTTCCTTATAAAAAACAAAACCCTTTCCCTTAGAAG
			Marker60107	ATCTGCACTTTGATTCTATACCAACTACCTTTGATGTGCACAACTCACACTTCACACTCTTCTTCTTTGTTATCTTTTTTGCTACCCACTCACACACATAXXXXXXXXXXGAAAATACCATGATTATTTGAATGGGACAAGGTCATCAAGACCCATAGAGATTGGCCCATTATCACAAAACTCAAGCATAACATTTCCAAACTCCAAAGA
			Marker152556	GGTTATTGTATTCATTGCTTGTGCCCCTTTGTCTCAGACTGTGAACCCAACTACTCATTGTGGTGGCACGACATTTGTGAAGGCTATGTCTGGGCTTCTCXXXXXXXXXXCTATTTTTGCTGCTATGAGCATGCCCTTGTGAATCTGAATTTATTCTTTACTAGTCAAATGACTATCCTAAATTACTAAGAAAGGGATTCTTGACTGCTC
			Marker41445	TCATGTGGTTGAATTGTTAGTGCCAACACATCCAAGTGAGTAGTTTTATGCTAGGCTTATTCCTTTTTTGAACCCCAACTCTCTCAAACATTCTAGGCTAXXXXXXXXXXGCAATGAGAAGTTGCAAGGCAACCTAGTTTTTGTTCTATGTGTCATGGGGCCAAACCATTAGTTCCAACACACTTGGGTGGGTAGGTTTATGCTAATCAT
			Marker48199	CCAAATACCTATCAAGCTTCCCTTGGCTCCACAATAAAAAATATTCACCTAAAATGAAATGCCAACCAAAACACTATATTCTTTTAGATACTCTATTCCAXXXXXXXXXXTTTTTAAATCCCCCTCAGATAAATACATCATTTTTTACTCTCCTACACTCCCCCTTTGACATCAATGGAAAAGGTGGGGATCCAGATACACAAAACTCAA
			Marker91549	ATATATGAATTAGATGGATGTGTGTTTGGAAACAATTTTTTATGGAAGATCAATCTCTTGATATTCTACTTTCAAGAAAATAGATGTGTTAGAAATACTTXXXXXXXXXXGAGAGATTTGGTTTTGGTTGTGCCAATTGGTTTTTTTGCTTCGTTCATTCATGGAGTAAGGTGTAGTCCTCCACATTTGTGTTTTGATGTAGTTTGTAGA
			Marker100414	TGATTTATAATGAGCTGAGAGTCACCATATACTTGTAGGTCCTTTATTTTCCATTGCACTATTCTCTGAAGTCCTATGACAAAGGATTCATACTTGGCTAXXXXXXXXXXTTCCCTTTGATGGTCTTTCTATCAACATATTCAATTTTGAATTCACTGAGGATCATTACCCATTTGGCTAACCTTTCAATTAGTGCTGATCTTCTTAAAA
			Marker127955	AAGGACTACATCATCAATCCCTCTAATGCTAACCACAAAAAATTCATCTCTAATTTCATGATTTCCCAACTTTAGAGACATATTGGAAATCATCTGGTTTXXXXXXXXXXGCTCTTCAGAAGCCTCTTCATTCTTGTCCTCATTTTCAATCTATTGTTCAAAGATTTCAAAATTTGATCCATTAGCTAAATAGGACTCCATTTGGTGTAA
			Marker180320	TTGGTTCTAGGATAGGGCCACCCCATCACCCTGGTCCTTGAAAACCAAGCTTAGATTCTAGTGACACACCTATATTAGCTTCTTGATGCTTTTCAAGGTGXXXXXXXXXXAACAATTCTATTGAAAATGCTTTAAATCACAATTAGTGTGAAAAGCTAAAGTAATTATGTAAATTTGAAAACTAATTGTAGCATCCTAAAATTGCACCCC
			Marker25953	GACGTCCCCTATGGACAAAACACAAAAACACACACAGAAAGTTCAGAGTGACAGAGATATTACAAATAGACTTCTGAGCTAATTAGAAGAATTATAGAAAXXXXXXXXXXATGAAAGATATGGTATGGAGACATAATGCAACAATGGAAACAGAGAGGAAGAGACTCCCCTTCAACACCAAGAGAACAAGAGCCTGCCAGCGTAAAGGTG
			Marker30165	TGTGTTGTGCTGAAGAAGGGGGGTTGATCATACCAATAAAGTCCAAACCCCATTTAGCGAATGGTCAAGCTTCAATCATAGGCTACAATGGCATTGTTGGXXXXXXXXXXTGGAGCATATAATGCTGACTTTTCAATCTAAGAGCTCTCTTTTGTGTAGGAGTCATATGAGTGGGACATCTTTGATTGAGTAGATATGTCACAATGTCCT
			Marker31598	TACCCAATGTGGCACAAGAAGTGGTTTTCACCATTGGATGGATTTATTTTTTTTGAATTATTTTGGATTTTTTTTGAATTTTTGGATGGATAAGGATGAGXXXXXXXXXXTTATGGAAAATGGATGTTGGATAGTGGATGGGGTTGTGAAAGACTTGTGGATAAATGGATAGGGATGTTGGGAAGATCAACATTGGCACACACCTTGAAG
			Marker33962	CATCCTCAAGTGTCACTATCTTCTCTCCCACTAGAAGGAGAAATGTGGAAGTGCCAAAATCCCACCACTCCATGAGTGCCGTCAACATCACTAGATGGAAXXXXXXXXXXCAAGTCCCTTAGCTATCTTGATTAGGGACTATGGCACCCTAGAAGGACTAGGGTGCCCCCTCAGGACTAGGGCACCCTATGAGGACCAAGGCACCCCATA
			Marker37291	CATCCTTCACTCCCTTGGTAAGTTTCCTAGTCACATTGGAATCAAAACTATGAAGCTTCTCAATGAAAGGAGTGAGGCCCCCTCATTGCATAATTCTCCAXXXXXXXXXXACTAACTACCAAATCAAAGTATGACATCATTATTCAATTGATGGTATGGTTCTCCATTCTTGAGATAAATCATATCTCATTAGGGGCATTAACTTATGCA
			Marker69507	TTGATAAGGGTTAATATAATCAAACACTTAGGATTATTTACCTTGTGACATAATCTGAAATACGATTAATAAAATCAATGACCCTAATCACTTTAATATCXXXXXXXXXXGGCAGTAGTTTCTTTAGTCATTAACCTTTTGCTTGTGAGAAGATGCAGTGCCTTGATTGTCAGAAGATGGTCAAGTCAAGGAGTCATGTTTCATGTCTGA
			Marker7179	TGACTTGCTTGACTAGCTTCATTCTTGATGTGGATTCTCTCTCTCTCCTTTGTTGCTTGTTTTTGACTTTCTTCTCTTTTCTTCTCAAGTCTTTTATTTAXXXXXXXXXXCATTATCCTTTGATTTTCCCTTTCTTGGGGGAATACTGTTGTGATACCATGCTTGTCTTTTTGGGTTTATCCTACATTAAAGAAATTGCTCGTGATAAGA
			Marker72945	ATATAGGGGCAAGTTCCCCTATGGGACTAGGACACCCAATTAGGACCAAGGCACCTTTGGGAAACCAAAATTTCTAGTTCAAAGGGCAAGTGATAGATTTXXXXXXXXXXTTTTTCATCTTTCTAGTTCTATGTTATAAATGCTAATTTCATTCTTTCACTTAATCTATCATAACTTGAGCTAGGGGACTTTGATTCTTATGTCATCTGT
			Marker75048	CTTGTCATCTTGTGATTTGTGCTTTTGGATCTCTAATGAGACGATGTCAATTCCTTACCACACTCACCATTTTGAGTGTGTCAGGTGATACCAGAGACCCXXXXXXXXXXACGCATACACAAAGCATATTAGCACATTCAATTATGCTTTTAGTGTTTAGGTAGGTTTAGTGTTTCCGCAAAACATGTTAGCACATTCAATTTTGCATTT
			Marker97839	AGGTGTCTCATTGAAAATAAGAGTCAAAGATGAGGTTACCTCAACATTCCCATTCAATAACTCTTGTGAGATGAGAGTCAATGAACTTTTTAAGATGTTTXXXXXXXXXXAAACTTACACTTAGATGGTTGTGATGAGACCTTCAAATCAACCATCACAGTTTTGAGGACCTAAAAAAAATTATGATGAAGATGCAAAGATAAAAAATGT
			Marker15873	CCAATGGCCTAAGATCTAAGCTCACACAATGATGATGATGGAACTCACAAAGAAGTGGCACAATGATATGTGCTCCTTCCACCTACTAATGAGAGAGGCCXXXXXXXXXXCTCAATGGGCATGGATTTTAGATTGGTTAGTCTAGATGTTTGTGTCATATTATGGAAGATGGGATTCAATTTGCTTGGAGGTATGCCATACTTGGGCAAC
			Marker18804	GAAGCATGTGGCTTGAGGAATAATGGATGACAAAGGATCTAATTTCAACGCTAAAAAATAGGGTTAGGTTTGCCAATTTTTGGCAAATATGCTTTGGATTXXXXXXXXXXAGTGACTGAGTGTGAAGGAAGATACCAAAACAATAGTGATGCCTTAGATAAGATGTTGAAGAAGCATAAATATCCCAAGGACATAGGAGGATTAGGATGT
			Marker22701	AAACTCTATTAGTGCTTGATCATAAGGCAACACTATCCCCCACTGGAACCTCTCTTTGACTAATTGTGCATACCCTTTGAAACCTCTAGGCATGCCCTACXXXXXXXXXXAGGGCTAATCAAATGTCTTGAATCTCATACACACAGGTCAACTCACCGATAGGTGCTCCCATGCCCATATATGTAGAAGTGTGATCCCCACACTCAAGGA
			Marker36623	CTTGAGCATAGTTGATCTCCAAATCATTTCCTATCAAGTGTCAAATTACCAAGTCATTTTTGGTGGGTTTTAATGGCTTAGAGTTTCAAAGTTATCTACAXXXXXXXXXXAAAGCACTACCCTCACTTGTAGTTAGCTCTCTAAGACCCGACTACATGTAGACCACCATGCATTCTTGTAGTCGAGTCTCAAAGACCTAACTGCACTTGT
			Marker40499	CAAATCGAGCAGCATCTATCCCTCTAACAGACATTCCTCTCTGGATGAGAAAACGAACAGCATAAATTCAATGTAATGTGAGGATCAGCAGGACAAATACXXXXXXXXXXGCAAAAAAATGCCTCCTGGTCAGAATTGCAAAACTAAAAAGTGTATTGTTGTTTAAAAAAAGTGATGCCCCGACAGACCTGTATTTGATTATGAAATCCA
			Marker67041	AACAAATGTAATAAATTCTTAGATAAATGAATGTATCTAAGTATGTGTCTATAAATATGTGTATAGCAATATGTAAAGCTAGGAAAATGAGTCCAACTCTXXXXXXXXXXTACTCAGCAATTCTTTTGGAGCGTCCTTTTAGCAAGTTGTGGGAACTTTGCAGAGCTTTTCTTTCATTTCTTTAGAATCTGCCAATAAATTAAAAATGAA
			Marker97312	TTTCTTGTTATTCTACAAAAAGAAAGACTTACAAATGTTATAACAAGAGGTTGAATATAATTGTTGAGAGTGCAAATGTGAAGGTTGATGAGAACATTTCXXXXXXXXXXGTCTAAACCAAAAATAGTTGAAGAAACCTATAAAGATTAGAATTGGAAGAAAGCAATGAAGGAAGAGCTAGATCAAATTGAGAAAAATCAGACGGGAACT
SDR9.2	24	Marker188850-Marker64057	Marker188850	TTTTGTAAGAACACTATCTATGGATGGTATATTTAGTGTTTAACTTTCTTTGTGACTTTTGTTGAGGGTCAGCCCACAACAATGAGTCCCACTTTTTTGTXXXXXXXXXXCTTTGAAGGTGGTTGTGTAGGAAGATTGTGCATTTGTTGCACCACGATATTCATCTTTGGAATCCATATATTGTTATTCTTGGCCTCAAACCATAGTTTT
			Marker34279	ATGGTATCTGGGTGATGACGGATGTTATTGTAGAAGGGAAATGGATTGGAATCACCAAGGATAGTCATTTCTATCCCATTATGTGGAAATTTAATGCATTXXXXXXXXXXATTAACCATAAGGTATAGATGTTAAGGTTGGCTCCATTTTCAATCAAGTCTCATTTGATTCTATGTTTATGTATGAATCCGTCAATGTGGAGAGGGATGT
			Marker108611	CACCTTCACTATGGAAGGCTCTTGGTCTCTTAGTGTTGAAAGGGAGTCTCTTATTCTTTGTTTCCATTATCACATTATATCTCCAATAGCATATTATTCAXXXXXXXXXXTTCATTCATGATTAGTTATGTTATTTTGTTTACTATCATATCATTAAGAATATAAGATAATCCCAAAGTCTAGTAGTTTTGTATCCTCTATGTGATATTT
			Marker132355	AACACATCTAAATGTCCAACAAGAGAGTTGAACATGGGATATCCACGGAAACCACCAAGTGACAAATCATTGCACTATGTGCCCATGCACAGTTATTCTAXXXXXXXXXXAAGTAGTCACCACTTTTTTCACTTCCTGAGGATTTTTTGATGTTTACCCCCTGAGTTCTGTAGGCTGAGTGGATGGAAAGTTTTTTTGATTCATTGGCTG
			Marker3608	ATAATTTTCATAATATCGCTTTCATGTCCATGGGTTTAGAATCAAATATTGTATTTTCAAGCTTGTTGTGCTTTGAAACACGCATTGTCAACCTTGTTGTXXXXXXXXXXTGCTTCAAAGCTTGCATTTATAAATCACAAGCTTGATAATGATGATTTCAAAGTATGACAAGTTTCTTAATCATGCTTTCATGTTCATGGGTTTGGAATC
			Marker43435	CTCATTCCCATGATTTCTTATTCTGTCTACTATTCTTATTATCTTCAAAAGGGCTTATTTGGTGAAATTTGATCCTTTTGATCAACTATATTGAGGACTAXXXXXXXXXXATGAAAGTGTCCTGAACCACTGTTCTATCACTATTTTTATTGACCTCTCTACACACTTTAGTTACCGCTACCATTTGACAGTCGCTATCATCAAATTATG
			Marker4641	AACAGCTGGGGGAGTTGACCCATCAAACACAACACCTCCCCTATATAAGATATTAGTCCGATTCTGGCACGCCCACAGTTTCATCACTAACTCAGGCATCXXXXXXXXXXCCTTGACCAAGGTGGGCACCTTGGTGCATACCCCAGCCAAAGTGGGCACCCTGGTGCACACCCTGGCCAAGGTGTGCACCCCAGCCAAGGTGGGCACTGT
			Marker64350	AGTGGAAGTGCATTTTTCTTGGGAGGCAAATTTGTTTATTGGTTCAACAAGAAGTAAGATTTAGGGTCTTTATCCAACATAAAAGTAGAGTATATTGCTAXXXXXXXXXXTCACAAACATTTTCACTAAGGCAATTCCAATAGATACTTTTGAGTATCTCTTGTAGAAGCTAGGAGTTATTTCCCTCCTTCTAATTAAGATGCATATATT
			Marker68407	CAACTTGTAGAAGGTGCTTCTACAATAGTTTGTTCTTCATCTTCATGAATTATGATAACTTCTTCAACCTCTTGTTCGTTGTTTTCTATGTGACCAACAAXXXXXXXXXXTATTTTTTTCATACCCTTCTAGGCATTAGTTGAAAAAATTTATTGGTTGTTCCAATCCTTCATCATTCTGCTAGACCAACATAGTTGAAATAGTGTCAAA
			Marker73964	ACACTATGAAATATCCCCAAAAAAGTATGGAAAGGGCTGCAAGATAGTCCAACAAATGGGATATATAGGTATAGGTCCTCTAGGATCAAAATAGGGTGGTXXXXXXXXXXTAGTTATCACAAAGAAAGAAGAAGCTTCTAAGCTAGTTTTTGAAGGGCCAACAATAGTAGAAAGAATAGAGGATGATGTCCTAGATCATATGAAAGAGTA
			Marker74830	TATCATGATCCTTCTTTATAATTCTTACATCTATCTTGTGTTTCCTACACACATTGGAATTTTGTGCCATATGTGTTGCACATATTGTATTCTTATTTCAXXXXXXXXXXATACTAGGTGTTAATTACATTTTTATGCTTCTTATGCTTCATGCTTATGATATTTGTTACCATGCTTTATATGATGTTCCTAATATTTTTGCATCCTTAT
			Marker74919	TCAATGAAGTGCTCAGCGAAGACATCCACAATGGCAACTGGCTGGTTCACATAAAAGAGGGACTTCATGCTCAGGACTCCATCACTTACCCTTTAATTGCXXXXXXXXXXTTTAGTATAATATTAGTTTATTTTAGTTAGAATAGATTGTTTCTATTTTCTACTTTTGTTTACATTTCCTTATGGAAACATTGTTTGGTAATTGGCTATA
			Marker79740	AGCTAATGAGTTAAATTTTGTAATATAGGATCCTCTAGAAGAAAATGTAAAAAATGAAAAGGATATAGAGGGTAATATAGATATGGACATAGCTAATAAGXXXXXXXXXXCACCAACAACACTTCAAGCATAGTAAACCTAGGAATTGGCTCAAGAAGAGTCAAAAGACAAGAAATTAATTGAACATAGTTTTGAAGTTTGGAACTAGTT
			Marker27158	AAGTGGGAGATTTCCCCCAGAGTTAGCTAATGGACCAATGGTGCCACCAAGTTCTTAATTTCCACCTGCTTCTACAAATGGACCCATTGAAGAATCAAACXXXXXXXXXXCCTCTTCTCCTCCGAAAGATGAATTGAAGAAGCTTAGTCTGTATGTGCTCGAAGAATTCAAGAAGGTCAAAGTCAGCTTATCATTGTTTGAGTTAATGAA
			Marker78185	AGATCTCAGACCTATCACATCACCATAGTCTTTTTCATAGTGGGGGTTAGATCTTGTTGGTTAAGTTAATCCTACTTCATCCAATGGACATAAATTCATCXXXXXXXXXXCAAAAAAAATAATATTGAAAATCCTAAAGAAAGTTGTCACTGACACAGGATGGGACTAGCATCTCTAATTAAATCTTACTTTTTGGGCTTACAAAATAGG
			Marker117014	TCTACAAAAGCATTCCAAGATTCGTATTGCTCAATTAAGAACCATCTCTCATAAACTCTGATGTGAAACAACGAGGTGGAAAAGACCTAAAGAAGCATGAXXXXXXXXXXACTTCCAAGTTCATATTGTATATTTGCAAGGCATTACAACCCTAATGACCATGGCCTCTGACCTATCACACACTTTTTTGCAGCCTATAATGTCAAGAAT
			Marker34253	AACACCTTGGCACCTTTTTCAAACCATATAATGATTTTCTCAACCTACAAACTAGATTCTCCTTGCCTCTTTCCTCAAAACCTTCTAGCTGTCACATATAXXXXXXXXXXTACCAATATCTTTTCTCCCTTTAGGCAATGGCACAAGCTCCCATATCTTATTCTTATATAGAGCTTCCATCTCCTCTTCCATAGCAATTCTCCATTTGCT
			Marker46275	TTTTCCTAAATGTTGATTTTACTAATCCACTAATTTGTTGTTGTTTTCTTGATTTTGTTGGCTAACATTGGTGGAACTTCGACAGTAGAAGGCCTCAAAGXXXXXXXXXXGTGTAAGAGAAAAGTGTTAGCAATGCTCATTTTTTATTTTTCATTAGAGGGCTTGGCTCTCTAGAAGCCATTAAGGCTAGCGAGAGGGAACAACCCAAGT
			Marker33615	GTTTTCGGCTAATTGTTTTCTTTTGTCCAGTAATTTTTTTGAAACATCCACCCACTTTGGTTGCGCAGTAAAAGATTTAATTTTGTTGGCAATGAATGACXXXXXXXXXXTTCGTCGACAAGAATATGAAATGATGCCTAGGAGATTTGAGTGGGCTGAGGATTCAATATATAACCAGGATGCAATTGAGCTCTCTGGTGGAAGATAAGA
			Marker36470	CGGTCCTAACAACTTTCACTCAAATTTTCAAGATAATAGGGCGTTGACATCTCATTGCTAATTCCAAGTGCACAAATTCATCCCACATTTCTATCTTGAGXXXXXXXXXXTTTATCTCCCTTGATCAAATTTTTCACCATCACACCTAAATTTTTCTATAGCTAAATTTTGGTGGCTTATTATAGGCCTTACACATTGTAGTTGAAGAAA
			Marker52591	AGTGTCTGCAGATGCAAGTCTTTTCACAAATGGAGGTTTGGCCAATGCATGTTAATTCACTGAGAACAGAACCTTCAAATGCTTGACCTGCAGTAAATTTXXXXXXXXXXAATCTCCAGAGTCTATCGAGATAGCCTTATCTCCAGCTTCTTCCTCTGATCCCAAACTGTGATGTTTGAAGTCTCTTTGTATACCTTAACCTTCCATCCA
			Marker61639	TTGCATTCAAGAATAGTCCACTTGCAATAGATCATATATTGCAACATGAGAGTTTCAACCTTTGAATACAGGTCCAATTGATGGATCCCAACCAAGATCTXXXXXXXXXXAGTGGATTTCCTTCTTGTGTGGAATGCCATTCACTTTATGTTTCTGATGTTTGTGATTTATTTTCTGTTTTTGAGTATCCTGGTAATAGCTGCAGATCAT
			Marker69771	AGTGGTGCTACCTCATCTAGCTCTAGAACTCAATAGATGCTCAGTCTCAATGGATTGCAAAGATCCAAACATATTCTATAGGCCCCTGTCATCCTAAAATXXXXXXXXXXGGAAGGAATAAGACACAACACATTCACAATGGATCCAATCCAACAATACTAGGTGCATCCTAGTTTCACAATCTAGGCACATTGCTCCTTGGGCCTAATG
			Marker64057	ATTCCTAGATCATATTTTACTATTGTTTTCTAATAGCTATAACAAATTGTAAACCCTTAACCTGGTGAGCTCTAATAATCTCTTGCAGATCCTTTCACAAXXXXXXXXXXTTTGTTTTATGGTGAATGCTTTATTCATTGTGGATGCTTTGATAATATGTTGGATTATATGCAAATTGATTGGTATATTAGTTAACTAGCTTTATTGGTC
SDR9.3	14	Marker23238-Marker36508	Marker23238	AGTTTGACTTGACTACAATACTAAGATGACTATGACAACACATGAAGTCATCCAATACAAAAATAATCATCATACCAATATTATCCCCAAATCTTCATCTXXXXXXXXXXTTGAACCACCATCCTTAAATTTCTTCCCCTTTTTTATCACAAGGACAAAGGAGGAGGCTGTTAAGGGCCAAGAAATAAAACCATATTAGCTACAGATAAA
			Marker74753	TATTGTTTTTGATTTGATTGATAATTAATTGCTCGACTTATGAAGAATATTCTCGACTTGTGAATATGTAATCATGTCCTACAAGAGAATAGATTATCTGXXXXXXXXXXCTATCAGTTGTGAGTCACCATATATGTGTATCTCATCTATTCTCCGTCCAATAGCTAGCTTGATTCCATTGACCAAGGCTTCATATTCTACAATGTTATT
			Marker127384	GCTTATCAATATGTGATGACTTATTCTTAATGAATTCATTCACAAAATTATAGAAGATTATGTTCAAAACATTTTGGTTAAATCTATATCTTTCCAAGATXXXXXXXXXXGTTGGTTGAGCATACCATTCCTTTCACGCATCTTTTGAAAAAAAGAAAAAAGTATGCTTTCAATGGAATGAGAATTGTCAAACTACTTTTGATTCAATCA
			Marker13589	CATGTGGGATGGACCCATTATTACACCAAGTATCTTCTCCCCTTGCATTCAAAGACCTTGGGTGAAGAGAAATGTGATTAACAAAACCCAATTTTTTATTXXXXXXXXXXGATCCCTCAAAATATTTCTAGAAACCTTGTTATAGTAACCTAAAAATCCCTACATTTGATAGTTCAGGGTGCGTGGATCATACCTTGTAGATGCCTCTTC
			Marker146303	AGATTCCCTTTTCTGGGTGTTTCCTATTGAAATTTGAAGTGGTGACCTATCTCAATGTCATCAATTATTTATGGTCTTTCTATCTTTGTCAAGAAGCTATXXXXXXXXXXTATTGTAAACTAAATCAAGAATGCATGAATCACATAACTTGAAATGATAAAATTCAGATCTAAATCTTACCTATATAAATATGAGAATAACATGAAATCA
			Marker22050	CAACTTCTCATCCCATTATTTGAGGCTAAATCTCCTTAAAGTGACTTCCCTAGGATAAGAGCAAGCAATTACCTTGTGCCTAGTCATGTTGTATCAAAATXXXXXXXXXXATAGTCTAATCCAAATGGTAATAGAGGTGATCTTAGAAACAATAATATCAATGAAAGGAGACCAATCAAAAAATAAAATGCTCGAGTGGCCATAAATCTG
			Marker24123	ATAAGTGCTATATAAAGAACTTTCATGTATTGGTCAAAAGATATGCTTCTTTTCAAATGTCAATGTATTTCTTAATAGAGTATAAAGCACAATACAAATTXXXXXXXXXXAAGATAGGGTTGTGATACACAGATTTTCATGACCATACATACAAATGCTAACTTCATGACTATGGTTTGAATACATAAATTGTTATGAACCATGAACACA
			Marker38114	AGGACTAGATATAGCAATATAAAGCAAGGATATGGTGTAACGAATATCATGCAGTCCAAAGAAATGACCATGTCAAGTGGTCTTTTGAAAACATGTTTTTXXXXXXXXXXATAATGAGGGATAGTGGAGGATGAAGGATAATGAAGGTTGAGGCATAATAGATAGATGTGATGGATAATATAACATGAATTGAACTTTCCCCTAGTGAAT
			Marker38125	TTGTAGTCCATCTCTAAAAGGAGGGGTTTCATAGCCTATGTCATCTAGTTCATCTTGTAAGCCAAAAAAGTTACTATGTCCACCATTTCAACCTAATTGTXXXXXXXXXXACAACTACACCAAGACTATATTATTAAAATGTGCATCATCAACCAAAGGCACCACAAAACACTGCATTTGCATAGCATCCCCTGCATGACCTAGGGTAAG
			Marker47909	TGCCACTTGTGGGCCAAGGGGTGTTGTATCCTGCCCTTCAGGTTAGATAAGATGAATGCTTCAAGAGCCCTATTGCGGTTTCCTCTCCAACCTCTACAATXXXXXXXXXXTTTAAGTATGTGATTTGCTTATTTACTTTGAGTTCAATGAACATTATATAATTTAATTATAGAATGCTGTGTAATTTAAGGGATATTGTAAATGATTATT
			Marker59423	AGGAGATGTGAACTTTGCCTTGCCAAGAGGAAAATCTTCAAGCATGCCAAACAATCCAAACACATGACACAAAAAGAAATTTGTCAAAGACATGTGACTGXXXXXXXXXXAAAGATTGACACAAATTTGTTCGAAGACGCAAACCCTAATATGTTAGATACTTTCAAGTTCTTGGTTTAAGATAGCCTAAGAGGAAGAAAAACCAAAATT
			Marker61739	ATAACAAAAGATTGTAGAGAATAGTTGAGAGCACTAATGTCAAGGTGGATGAACAAATTTCAAGTCAAATTAGATCTAATGGCTATGACCTGGAAGTTGAXXXXXXXXXXAAGTTGAACCTAAATCTATGATTGAAGCATGCAAAGATGTGAATTGGATAAAAGCTATTGAAGAATTAGATCATATTAAAAAGAGTAACACATGGAAATT
			Marker63868	CACACACACATATGCACATATATGTATATTGATGCAGAGCCCCTGTGAGCACTAAGATAGTTCCTTACACTAAGAACCCAAACAAGGACTTTTGCAATCCXXXXXXXXXXTGATCTATTGAGAAGACATAGTGTTGCTGCTATAATTAGGCTTGTCAAGCCTAGTAACCTTGCTAGATGCACTTATCAATTTTTTTCTTTATCCCTCCAA
			Marker36508	ACACATCCAAAGGAAGGGAACTAAGGATATAACTACTCAAATACACACTAAGAGACATTTTTTAAAATCTCATGCCTCTTGCAACTTAATGCGTCTGCTAXXXXXXXXXXTCTTTGAGTTTACATGACTTGTATGCAATCACATGACCATCCAACATCAACACTACTCCAAGACCCTCCAAGGAAGCATTCATGCACACCCAATGGATCT
SDR9.4	23	Marker125877-Marker76947	Marker125877	AACCAAAAGGGTGCAAAACAAAACTTGTGATAGGAACTTACTAACAAAGCATCAAACATGACCTAGTGTGCAAAGGAACACGTGCATCTCTGTCAACTACXXXXXXXXXXGGGTGTGATAAAATGATTAAACTTAATTTTGAGGGCTTTAGAGGCTTTGAAAAATCTTGAAAAGTGGATGTAATTTTCATACCTAGTTATGAGGTGATAG
			Marker50021	TGCAATTACTTTGACTTTATCTCCCCCATTAGTTCTTCAATCTTCTTATTAGAAACAACAATTTGTTGATGCAATGTATCAAGCTCCAAATTCTTTTCTTXXXXXXXXXXCTAGATCTATAGCTTTTTCATTTCTTGTTGAATGAGGTTTCTTTTTGTTGTTATGTTCTGCAATTCTATTTGAACTTAGGCTACATCTAAAAGGCTTGTT
			Marker117182	CCTATGGTTACAAGTGTGAAATTGACAAAGAATGATGTTTCTCCTTTGGTAAATCCTACAAGATACACATCTATGATTGGAGGATTGCTATATTTAACTTXXXXXXXXXXCTTTCTTTATTGGAAATAAATTGGTTTCATGGATTAGCAAGAAGCAATCACATATTCTCTATCTACTATTGAAGCTGAATATGTTGTAGTGACTATTAAT
			Marker12802	TTCCTAATTAGGTGTATTATTAACATCAATTCTTTCTCCTTGTTCCACATACTCCTCATATTCCTCAACATGTTTAGATAAGGTAACCATAGCTAACTCAXXXXXXXXXXGATTACCAAAAATTTGATTGGGTAATCCAAAGTATCAATGATAATAGTTACATTTTTTAAAACACCTTTAGGTTTGGCAGTTGACTAATCTACTAACTAA
			Marker170058	CTCCATGTGATAACCCATAATAGGAAAGCTTTGACTCAATAAGATCACATCCTTTGGTTGAAAATATTGTAAATTTTCCAAAGCATAGTGCTCTTAGCATXXXXXXXXXXGACATAGGTGGCCTAAAAGTTTAAGCAATGGTTGGAAAAAGTGTTCTATTATAAATATTGAGCCCATGGATATCTACTATCTCATATAGGTATCAACATA
			Marker23264	ATTTTTCTTCCTCAACTCTCCCCAGTCCCTACTCACCCTTAACACCACTAAAGGTAATACCTGAATTCTCTCCATCTCCATGTTTGGCAAGGATTTGAGAXXXXXXXXXXTCATCAAATTTTCATCTACGCTTTCCATAGCTATTTCTAAATTCCCCAACAGATCCTCCATAAAAATATTTTTACATAATTGTATGGCTTCTTCTTTTTG
			Marker24901	CTTTTGAAGTATGCCATGTTAGGAGCTTAGCCCAGTTAAGATCTTACAAAAATGCCATGTTAGGAGTCACCCAGTGAAGGGATTTACAATCTACACTATTXXXXXXXXXXAATAGGTTCAACACACTCTCTTCTCTACTTACCAACACACAATACTTCATCATAGACTGACCTATATACACTTTCCACTTTGTTGGTTAACCAAACCCTA
			Marker25192	TTCTTAAGCCTCTTTTTGTTGACTTTATAAGGAATTGATTATGTGTTGCATTGATGTCAACACTAGTTGTTATGACTGTTATGATTACCAATAGAAGGATXXXXXXXXXXGTGTGACTTCTAGATGGAATTCAAAATGCTAAAGATGATCATTTTTTGTGCTTCAATTGATTGGTGACATTTCCTTGACATAGAGAATCTATTTGGGTCT
			Marker27621	ATCATATCCATTCAATTCAAATGCAGTTAATTTGCCAATAATGGAATCAAGAGTTACCTTAGTTTTGTTAATGGTTCTTAGTTCTTGGATGGCTGCAACCXXXXXXXXXXTCCATGAACATCAACATATTTTGCATTAGATAAAGTGTTGATGATGGCTTCTAGTGCTTGATCATTCACCTATTGTTCTTTCTTTTGATCATCTAATAGT
			Marker34158	AAGATCAAGACTATGTTGCCATCAATGACAACATAATGTCTTTATGAGTGTCTAATGCAAACACATGTGTGGTGAGTTGTTTCCAAATTGGACAACACGCXXXXXXXXXXCTAAACCTATCTTGTTTATCTTTGTTGTCTTTATTAGGATATTTTGTAGCAATATGTCCTATCTAGTTACATGCAAAACATTTCAGTGGTAGCTTGCCTT
			Marker43137	AGGGATGCATCTGTAGCAAGTGCATAAGGAGAAAGCCACTTCAAAGGTGCCTACTAATGAAAACCAACAAAAAGCCTTCCCAAAAAATAGCCATTGAGATXXXXXXXXXXGAACATCTTCAAAGAGAAGGTTGGCTTAGTGCTTTCTTAGAGAACTGAAAAAACAAACTTTATTAATCTTTACAAATGACCAAACTACTTGGGACTCGAA
			Marker47048	GATTTTAGGTCATACCTCAGGAGCAATGATTGAGGTGAATCCCATTAATTGGCATTAGTTCCACAACACCATCCAATCTTGACAGCTAAAAAGCATTATGXXXXXXXXXXGTCATAGGTTCTTCTTCAATCATATCAAGTTGATTGACTAGATCAATGGCTGGAAGCTCCACATAGATTGGTAGCCTTGCCTCTCTTCCATATACAAGCA
			Marker47847	TGCAGACAATATTAGAGAAAGCACAGCAGACATTGTCATCAGAGACATCAGAATCTCCAGGGCTTGAAGCTACACGCGCAGAGCTGGCAGAGTTAGCCTCXXXXXXXXXXGGATGAACATACTGTTCCTACCAAAACCCAAAAACTAAGCTTCAATGGGTCTAGTGACAGTCCTAGAGGAGGGGAGAATAGGGAAGTGCTTGTGAAGGCT
			Marker50915	CTATGAGTCTGATTTTTTGAACTATGGTATAAAATTTGAAATTTTGTATCTTGCATTATATGTATATAATATTTTGACATCTGCAATATTCTAAGTTACTXXXXXXXXXXACCTAATATCAATAGAGACTATGAAGAGATTGAACCTGGAAACAACAACACATCTGCAACCCTACTCAATGGGATGGGTAAGTCAAGGGAGAGATATTCA
			Marker51551	CTAAAGTATTTCGCATCAATAACACCATGTGTGCCCCTACCAGTTAAGTTCTCTACCTAGTCAACCCTCTTTGCCAATACGTGTATAGTTTATGTGTCTAXXXXXXXXXXATTTTGTTGTATAGTTCACATTTTGAGTCCTTTGGAGGGCCATAACTTTCTCAAAGACACTTCTTTTTGGATCCCCTTTTTTAATGTGCATGTTTTTTAA
			Marker53142	CTACCTATCAATTGTCTAGTGCAACATGGATCTTTTGTTGAAAATATTCTCATTGAGAAGGTAAAGGATTTCCATATGATTGTGTCCTCAATTGTCTATTXXXXXXXXXXGAACCTTTTTTGACTCCTCTCCCTATAGTTAGAAATGGACTTAAGCCTTTTCTCTTATTTAATTGCTTTTTCATACACCAAGTCCATGGTGGCAGGACCA
			Marker57616	TCACCATGAAAGGTGAACCCATCCTTTATGTAGAGGCAATAGAAAAATGGAGCCATCTAGACTATAGAGAATCTTATGTGATTGTGGTCTACTTATCACAXXXXXXXXXXTGTGAGTTGAGTTTATTATAATTACTCTAGACCATGCCTAACCTTTTGCTATCTTTTGAGCTGTAAAGACAATTCTTGGGTAGAACATCACTTTAAGGCT
			Marker59229	GATTGTCTGATGGATTCAACACACCAATTGTCTAATCTTCATTTGCGGTATCGAAGATTTCACCTTGTTTAAATACAAGTCCTCTAGAATCTTTGCTTCTXXXXXXXXXXTCTTCCATGTTTTTTTGTCATCTTCATGGTTAGGGCTTGCATTTTATTCTTTATTACTTCATTTTCTTGGCTTAGCTTCTGACATATGTCCTTCAAGGTA
			Marker63019	TGAGCATATGCTTCACAACCAAAGAATCTAATATGTCTTATCCAAGGATTTTTACCAAAACATGCTTCCATGGGGGTCTTTTCAACAAGCATTGAAGTAGXXXXXXXXXXTCAAACACTTAATTTTTCTACTATTTTGATTTTCAACCAAGGACTTAAATTCCTTAAACTGACTGAAAAGTTCAAATTTACTTTTGAGGAAATAAACAAA
			Marker63318	TTTTGTAATGCAGTATCCAATTCAATCTAATCCATTGTGCCAATAATCAAGAATTAGTTTTTTTTTACTGCTGTCTTGTGGAATGAATCTTTTTGGTTTTXXXXXXXXXXAGAAAGTTAAATTTGACTTTTATTTCACTCAAGTTGACCAATGTATGAAATAGTTGCAATTGGGGTTTGAAGCTCAAATCTGGTGAACAAATTTTATTGG
			Marker70758	ATGGGAAGGAGCCCTACAAATTTCCAAAACCATGAACAATGTTTTTAAATGGAAGGATTGATGGAATAATCCTAATGTAATGTCCCCATGTTTGGGTTCTXXXXXXXXXXTTCTGATTTTTAACAATACATTTGGTAACTCAAAAGTAATATTGAGCTATCCATTTAATTATTTACTAGGGTTGCTTAATTTTATCAAAATAATTAAAAA
			Marker72475	TATCAATTGAGCCATCTGCTACAAATTTTGTTTGATATATTCATCTACATAGAACTATCTTCCTCACCTTAGGAAGTGAATTAAAATCCCAAGTGTGAATXXXXXXXXXXATTAACTAGATGAAGATGAACCCTCATCACTATTGTCACTGTGAGAACTAGAAGAAGAAGATGCCATACTTCGAATTTTTTGTATATAATCTGAGTCATC
			Marker76947	CTTAGCTAGCCTAGTTTCTCCCTAGGATTTCTAATCCATATCAAGTAAATTCAAATATGATATAATTATAATTATTATCAATTTATATTTTTTTAGGATTXXXXXXXXXXATGGAGTTTTTATTTTACTATATCTTATGTTTTCAATACTTCATGGAGTTGTTTAATTCCTACCCTCTTATGTTAGAGATACTTGTGACATTTATACATA
SDR10.1	9	Marker97780-Marker23964	Marker97780	TAGATAGACATATGAGTGGATGGAGACAAACACACATTAAACATTATGCTTAAACAAAATCATGTATCAACAAATGAGCTATTTAACCAAGTATTCAAACXXXXXXXXXXAGAGTGGCTGGGATGGCTCATGGTCCTTTTTGTTTTCATTTTCTGTTTGCGGAGTGTTTCATAAAATTCTGGGGCAAGTATGTCTTGAGTGTCTGTGATA
			Marker55468	TATTTTTCGTCTTGATTACATCTCAAGACAACAGACATTCTACGTGGAAAAGCTCTTATCTATGTCTATTTTTACTTATATTAGCATATAATCTCTTTCTXXXXXXXXXXTTTAGTAACCGAATTGTGACTAGTTGGCTGTCCTTGTCAGCCTCTTCCCACCCTTCTCTCTCAGTCACTGCCAATGAGATGCTGGTCCTTGAAAATGTAA
			Marker24641	GTCAATATGTGCAGATGTTGTTGTTGTGGTCAATATGTGTAGATATTGTTGTGATTAGAAGGTATTATGCAACATGATGGAGGTAATACATTGTGGATAGXXXXXXXXXXGGTAAATGAGATATGTAAAGAAAGCATGTAGACACCCTACAGAGGCAAACATGAGCAAATTGATAACGTGTTGGAGATAGCCGACACACTATTTTGTATT
			Marker32299	AGCTTTATTACACTCCAATTGAGTGTGTGTATCTTGTCATGATTTCTTCTTAGCAAAAATTGCATCACTACATGCTAACTCACAAAAAAAAAGCTCATTGXXXXXXXXXXTTTTGATGGTTCATACATGCAACATGGTGCAAGAGCATATATCCTCTTCATCACACCTCAAGGGGATTCCATTCCTAAGTCATATCAATTATCATTCCTT
			Marker57618	AAGTTTTATTTTTTATTAAAGAGTCCATCTCTTCTTTCATTCCTTACTCCCACTTCTTTCTAGTATCAACCTGCATTGCTTAAACATAACTTTCTAGTTCXXXXXXXXXXTGATCTTCTCATTGAATATAACATCTCTACTCCTAAAGATTTTGTGATTTTCATAGTCCCATAAACAATAACCAAAATCATTAACTCCATATCCAATAAA
			Marker60530	ACAACAATAGTCTCCTCAATGCCACCTAATGCTCTTAATTCTTCTCACCATGGATGATAGGCCAAGTTATCCCAATAAAATTTGTCTGCATTCCCTGTTGXXXXXXXXXXGTTGCCAAAATTTGGAAGCTCACAACCTACTTCTAAGGTTTTCAAAAAGAGTGACAACTCGATAAACATAAAAGAGGATCAGCTAGAGTCATGCCCAAAT
			Marker68837	TAGCTGAAAACAACTATAAATATCTAGGGGTTCTTCTTATAGTGTGTCAGTTAAATGGTGGTATTGCTGTTGTGGTCACCAAGGTTCAAACCCCCATTAGXXXXXXXXXXTTCATAGAATGAGATAACTTCAAACCAGTATCTACAATCTGAGACCACTACTTCCATTATATTCCTCATCCAAAATCATAGAACCGAGCTCCAAAAATGC
			Marker13113	TATATCTCGAAGATAGGAGTTGTTATGCTTGGATTTTGTGCTTATGGGTCTATATCTTTAGGTCTAGTAGACCCTTATTTTGCTCCAGTAATTGAGGCATXXXXXXXXXXCAAGCGACAAGGAGAGCTAGAGCAGTATGCAAGCAGTGTGTAGTGTAAACAATATAGTATGATGTATTTGTAACAACAAAGGTGTATGTGGAAAGGTAAG
			Marker23964	ACTCCAAACCTTATAATAGACAATGGAACATGAATCCAAATAACAGAGGTGTAAACCATGACCATCCTGATGCATCATGGGAAGTGGATGGTAATCTTACXXXXXXXXXXAGGATTCAACACTATACGAAAAAACTATGAAGGCATCTATCTTAGATGTCTAGACCATCAATAATCCTATAAGATGATTGAAGAATTTTACGGGAAGTAT
SDR10.2	26	Marker49464-Marker96618	Marker49464	TACAAGTTAATTAAACAATTGGAAATCTCTGAAGACTTGGTTGATCTATATGGAAATATCACAATAAAGGCCTATGATGATGCAGAAAGGGTTTCAAAAGXXXXXXXXXXCTGCTCAATTCACCCGCTCCACCACCTCCATATGATCCCTCAAATGTCACCTCCACTTCATCTCAACCTAAGGTCAAAATCATTGATAATGGTTGTGGAG
			Marker54711	TACTCATGCAGATGATCCTAGTAAAGATCCAAATATGTCAGGTGATCCATACAAGACACTGTTTGTTGCAAGACTTGTAAGTTGCTTGATAGTGGTTACAXXXXXXXXXXTCCCATAATGGGCCTAGGTTTGTTGCTCTTGGGTAAGAGTTTCTTGCTGGACCATGTTATCTTGTCAGATTTGGCACTATAAGGCTTTTGTTCAGTTTCT
			Marker46535	AATCATAATGGTATGTTTTCACTTTCATCCTTTATCAGCATAAATTTCTTCAATGACTCTATTAGGTATCAATATAACTATTTTTCCTTCCCTTCAATGGXXXXXXXXXXATGCAAAATGACAGAACATTAGATACACATAACACTAGATTTGTTCATGAGGAAACTCGGTTAAGGGAAAACCTCGGTGGGAATTAGCACCCACAAATAA
			Marker124882	GTTTGTTCCAAAAACTAATGTAGGGTTTGTAACTTTCTTTGAAAAAAAATTGAGGTTTTGTTTTGTAATATCCCTTGCTTATGTAAGGTAAGAAATGAAGXXXXXXXXXXGATTCTATTTCAGACTTTCTAGAATAAACAATGTCAATTATTGATGTAATAACAAGATGTAACTAAAACTCTAATGGCTGCCCCTAATTTTCTGAATACC
			Marker130430	ATTTTTTATGAAGGTTTTTCAGTAATATATATTGCTATAACCATAATTAATAATTGTTTATATTGTAGAGGAGAGGAGAGCCAAATGCACAAATTTCTTAXXXXXXXXXXGAAAGTTTCCAATAAGTTGAGAGAAAAACTAAAAAAATTCTTTATATAATTCACACTCATAATATATAAATAATTGTCTTCACATTCATTGCATATAGTT
			Marker16152	CAACCCCCTATCTCTAGAAGATGCTATTGAGAAAGCGTTGAATCTAGAAGTATCCACAACTAGTAGTAAACCCTCTTTCAATCAGGGTAAATCATTCTCCXXXXXXXXXXGGAAAATAATAATAACAAAAGGGCTAAAGCTGAAGAAGGGGAGCACATAACCATAGCCACCATCACTCATACTTGCAAAAATCAACTATTTCGCATCAAA
			Marker24856	ATAGTTCTCTTGGCATGTCTCCTCTTTAGGCCTTGCATGGTATACCATTCCATACACTATTGAGTTGGAATTGTAATTGTCTTGGACCCTAAGATGCTTCXXXXXXXXXXATTATTTTCCTTGCAACCTATCCTATCATACATCCATGATATTTTCCATTTATCAGTGTTTAGATAGTATATTCTTGATGTGATCCATGTTCTTCGTTGG
			Marker25450	ATAGTTCTCTTGGAATGTCTCCTCTTTAGGCCTTGTGTAGTATACCATGCCATACACTGTTGAGTTGGAATTGCAATTGTCTTAGGCCTTGAGATGCTTCXXXXXXXXXXCTTATTTTCCTTGTAACCTATTCCATCATATATCCATGATGTATTCCATTTACCAATGTTTAGATGGTATATTTTTTATGTGATCCATGTTCTTGGTTGG
			Marker29371	AATGGTGGAAGTGCCTCATGATTAATCAAAGTATGATAGTTGATGTCAGTTGTTCACTCAGACAAGATAAATTCTGAGTAAGTCAAATTGACCCGATGAGXXXXXXXXXXTTGACTGGATGGGACACCATGCAAGGTGTTGGGTTATGATGAACCAGATAAGGAGGGTGAGGTGGGGAATTCAATGTTAGATAGAAGGTATGGAGAACCT
			Marker29390	TCTCTCTTGTGGTTTGGTATGGTTTCATGTTGTTTCCATGTATTTGTATGAGCTTCTTTTTATCAATTTGGCTTACATTCATGCTTTAGATCACTTTGCAXXXXXXXXXXATTTGATAAAGCAAACCAAGATAAGGAAAAGGTGTAGATTTCATCAAAAATAATAGGGACATGGGTGTAGGCACCCTATTCTTGCTAGGATAGGAGTGTG
			Marker30807	CATCTTTAATGGCTATTGTTTTAAATGCAATAAATTTGGACACAAGACAATAAACTGTAGAAGCATTCAGTGTTATGGTTGCAAGATGTTTGGACATAAAXXXXXXXXXXAGAAATCTGCTGAGAAGAATGTAATGAAGTATGGTGAATCAAAGAAGAAAGAAAAATTGGTCTGGAGAAAAAAGAGTGAAAACAAAGGAAGTGAGCCTAA
			Marker35314	TTTTTTCTTTCTCTTTCATCTCTCCCCTCTCTTTTTAAGTATCATCCTGGTCTACAACCACTCACTTTTTGCTTCTTATGCTCTCATTTATCCTAATGATXXXXXXXXXXGATGATGGATATTTATGTGATTGGAAAAATTTTGAATTAGTATCTAGTATGCCAAAGATACATTGGCTAATGACATTGGAAGAAAAATTACAATACGAAA
			Marker37357	TGCCCTAGATCTTTCCCAAGGATCTCTCCACTCAAGACAACTCATAAATGACCAAGAGTCTTCTACTCCTATGGTTGCAACCCCCCTAACCAAGAACAACXXXXXXXXXXTAACAACCCCTATAATAAATCATAGTTCTAGACACCCTTTTGGATTCCCCAAGAAAATCCACACTTTGGCATCTAGGTTTTTGTGTGCAAGTGGTCTGTT
			Marker37871	CTTTTTGGTTCAATGGCTAGACCATATTTAAATTCAATGAGTCCCGACAACTTTCCTTTGTCTATGGGAAACACATTTTCTTGGATTCAAAGACACCATAXXXXXXXXXXTCAATTGGAGAGGGACAAAACCAAGGTGCTGATGGCTTCATGACCTCTAATGATCTTTCAATCTGCTCGAGAGAGAACATGTTCCCATTAACATACATCA
			Marker38635	GTCATATGCTTGGAGTATTGAAGATAAAAGAGCTTGAATATTAATTTTTCATGATGGTTGACCTCATTGCAGAAGTTCAAGAGGTGTCTTTCCAAGAAGAXXXXXXXXXXGAAGGTAAAGATTTATTAGAGTCTTCTAAGAAAAAGGATGCATAAGCATAGATCCTCATTCAAACCTCATATGAGTGGTTAGAGGTGATGCAATTAGAGG
			Marker48398	CAAACTAATGCAACTCATGGTATAGATACCCTAACACACATGGATCCCATACATATTTAGTGTGCTCTATCACTAAGAACTCTTATGTCCTCCCCTAGCCXXXXXXXXXXCTAACATCTTGCCAGTTAGAAAATGAAATGAACAAGACTTGGAGTGCCATCTCTCTACTAGAGAAATCAAAAAATCTAGTATCTTCCTAAATCTCAAGCA
			Marker48429	TACTTGGTGGAGAGATGCTATTGTTGATTAGTTGACCATCAATGCTTTTGATTCTAACTTCGTTGACTCCTCTAGGGAGGATGATACCTTCTCTCGGGATXXXXXXXXXXCTCCTATTGGCCTAAATGAAAATATCACTTGGACTATTGTTTGTTGCAAGTGTAAGGGGAAATCTTCCCCCCTACCCAATCCCCTCTTTGTCTAGGTTTG
			Marker48467	AAAAATAGCTCTCATTCTTGCTTCAAATATGATTAAAATCTCCCATACAAGAGAGTAGGAGCTATCTACCCTTTTCTTTTTATGATCTTCATATTGTATCXXXXXXXXXXTTGTGATGGGAGCAATGAACCATTTTTATGTGCTTCCCCAACCAAAGACTACTCTGCTTCAGTCAATTGATGTGTAACTTCTAAGAAAGAAATTTTATTT
			Marker56946	TCAACCTCTACTAAAGTCTGAGATGCCTAAGGAAGGGACATTATAGTCCTCCTTCTCAAGATTCCCTCAAGCAATTGCAAAGCTAGATGCTAAAGTATCCXXXXXXXXXXAAGGTAACTCAAGCTCATAAGCAACCTCTCCAACCCTCCGGAGAAGTCTGTATGGACCATAAAATCTAGGCCTAAGCTTTTCAGCCCCACTCCTCTTGAG
			Marker66081	TATATGTGCATCCATACACATACATGCATACATGTATATGTCCTTCCACTTTAATGGCACATCTCATATGTGCATGTATGTTAATCCTTGCACATACATAXXXXXXXXXXCAACCCATAAGGATTTGCATTAGATATGATTGTCTACTTACATGCCATCCTCAACTTCAATAAATATTTGATAGTATTAATGTAATATAGAGTATCCATA
			Marker70088	TACAAGTGACAGCAACTCTCCCTTCTTTTCTTATGCAAATCAAGCAATGCACAGGTTGAGAATGACAACTCCATGCTGAATGGTGGCAATGCTCCACAAAXXXXXXXXXXAATGGCAAGAGAACATGGAACCAATCTGCCCCTAGCTTCTACTAATACATATGTCAAGCTATAGCTTCCTATTACATTTGGAATCCTACTTTCAAGGCTT
			Marker79831	TTAGTCTTGTTTAGTGTTTAAACTACCCATACCCCTAACTTATTATTAGGATTATCACTTTTTATCTAACTTTTGATGGGTTATCCTACTAACCACTTTGXXXXXXXXXXTCATGTCCCACCCATGGGACTGGGGTCGCAACCCATGGACAATCTATGCTACCATAGAGGGAATGCCACCCCATAATGTCGGATGCAACCCCTGTCTATG
			Marker81335	AAAGATAATTTTTGATCTTGTTCTAGAAATATTTAGATGGTAATTTAATCAAGGAGAATAAAGCTAGATAAATTTAATGGAAGTAATTTTGAGATGTGGAXXXXXXXXXXATCAAATTTTTTGGAGAATTTTTTTTTATTCCTTGAGAATGGAAGAGGGTGGATGAGTTATAGACCACCTAGAAGTGTTTAATATGTTGGTGGATCAATT
			Marker85065	TAGTCCTTGAAGGCATTGTCGGATTCTTTGAAATGTTAATTACACTTGTATTATCACACATTATAGGTGTTGCCTCATCATACTTCACCTTGATATCTCTXXXXXXXXXXGTAAATTATCCCAAAAATATTCTTTCATCTATCCTTGCATCAAACTTTCCTATATCTTCCTCATCTCTCCTTATGTAGGACTTGCTTCCAAAGATTTTGA
			Marker9317	ATAACACTTTTCTATTGTTGTTTACACCACTCTACACTCTAAACACTGTTGACAAGTGATTGCATTAGGTTGTCATTTATGGCAACACTTACCATACTAAXXXXXXXXXXGTCGCAGGCAGAGAACAGGGCAGTTCAGGGTTGCCGACTTGTGGCGATGTTTGGGAGCAATGCGAAGACATTTGGAGGACATGGTTTGGCATATAGGTCC
			Marker96618	TATTTTAGATTTTATTTGGGAATTAATATTTTTGTGTTCCTATAATGGCATTTAGTGTTTCTCTATAGGGTTTATACTCTTATTAAATATTTTATAAACCXXXXXXXXXXTGTTCCATCTTCTCTAGATACCCTTACCTTAGACCATAATTACCATATGTTTCATACTTCATCTATAGATATTCATGATGATGTGCATGATTTTAGTGAT
SDR11	14	Marker11045-Marker72403	Marker11045	TAACATGGCCTAATAGTTGAGACCCATCTTGCATTGTTATCTTTTGTGCACATTCTCCTTAAGTTGCACTTAAAGGGGGTGTTGGTGTAATTAAAACACAXXXXXXXXXXACACTATTAATTTTTTACTTTTTGTTTCATGTCATAAGATTGTGACACTTGGCATAATCTTATGCACTCCTATGTTCACACTTTAGCTGTATAACCAAAG
			Marker15134	TCTCTTCCTCTTGTTGCTCACTCTTAGAGTGAAGATCTAGATGAATTTTCCAATGCTAGTCATCCTAATGTCATCTACTCTCACATTGAAATATAAGGATXXXXXXXXXXATGAACAGTCATTTTCATACTATCAATCATTTTAAAGCATGCAAGTAGGCATCAATAAGCCCTTAAAGCCTGTAGGTAAGCATTAATAAGTCCTTAAATT
			Marker1862	CCTCTTCCCCTTCTACCTCCAAAGACAAAAGCTTTTCTTCGTCTTCATCTAGGAAGGAACTGCCCACTTCAAAAGCATCCTCCGCCATTGTCAAGACCAAXXXXXXXXXXGGGAGCCATTCTCAGAAGAAAATGTTGACCGACTCTAAGTTCACTCGCCCTTTGTCTGTGGTGCTTAAGAGTGAGCAGGAACTTTTGCAGCAGAATAAAG
			Marker18740	CCTTGTTCTAGAAACTTCTCCTTCTTTGCTTTCCTAACTAACATTCCCTACACATAGTGTCAATAGGCTTGATAATCCTTGGTAAATCTCTTACTACGTTXXXXXXXXXXCTAACTAACAATCAACAAACTACATCTCAAACCTTCTACATAATAAACACCATCATTTGTATGCTTGCCATCAATCAAGATACTTCCTATTCCACAAATT
			Marker21613	CGAACTTCTCTACCATCTACACCTTGATTCTTTGGCTTTTTTAGATCACTTTGAATTATGCTCTGAGTCTATACTTGCTTTGAATTACTTGAACTACCATXXXXXXXXXXTTCTAAAATATCTAATTATAGGAACATGGCCAAACCATAGCTCATAAGAGGCCTTATCAGAATCACCTCTTATATGCACTCAGTTGAATGTGTAAACAAT
			Marker25545	CATAACCCTTGGATTTCTGCAACACTTGACCCATGAAATTTGTTTGAATTGATATCATTGAGGACATATGCCTCCTTATACTGAGGGCATCTGCAAATTGXXXXXXXXXXTCCCTTGACTTAGGCTATGAATCACCCTTCTTGCATCAACACTCCACCTAAACCTTCTCTTGATGCATCGATGATAACTACAAAATCACCTTTTGGATTA
			Marker37595	CCTTATGTCGATTGTCTAGAGTAGCATGGATCTTTTGTTGGAATACTTCTCATGGAGAGGGTAAAGGATTTCCATGCAGTTGTCTCCTTGGTGGTTTGTTXXXXXXXXXXGAAAAAAAATTGACTCCTTTCTTGGTAGTTTAAGATAGACTTAAGCCTTTTCTCTTTCTTAATAGCTTTATCATACACTAAGTCCATGGTAGCAAGACCA
			Marker40140	TGAAAAATTAGTTATACAAAGATGTGTAAGGAATAAGTATAAGAACTGTAAATGAAACTTTGCCGCACTATGTAAAGTTTATACTAATAAACATTAAAAAXXXXXXXXXXTCAAGGGGGCCCCCGACACGCTGTAATGCCCCTTTTTGTTAATTACCCTAGTTTTTCCCTAGATTACTATTCTTAGTTAATAAGGGAGGCTTAGAGAGAA
			Marker44113	CTCTACAACAATTGTCAATTATCTTAACCTTGATCTCAAGTTGGGATGAGGTGGATGCCACGTTTGATGGATCAGATGGAGGTGGCAGAATGGGTGTGTTXXXXXXXXXXCTTTAGAGACCTTTTTTGCATCATCATAGGCCTTAATTTTGATCTTGCCAAATGTATCAACCAATTCTTCAGAGATACCCAGTTGTTTAATCAATTTATA
			Marker52843	TATATTGTCAATCATAACTCTATTAAAACCTCATCATTGTTATTATACCTAGAGTTGTCTTGTTTTTCTTGTGTTTGATTGCTCCATGATTTTTGAGGAAXXXXXXXXXXAATGACTACTCCTAAGTATTTCTTTCCAAATCATTTTCTGTGATGACCTCCTAGCATCATGTGTTCTTTTTCTCAGGTCTTATTATTGTGTTTTCCTTTT
			Marker57450	CATTCAAGGTTTCAAAGACCTCTTGAGCTTAGACAAATTTTAGCTATGCAACTCAAGGACTTGAGGAAAGGTTTCTCCATTTATGTCATCCAAGTCAATGXXXXXXXXXXGTGTCTCCATGGGCTGCACAAGTAATCTTTGTGAAGAAGGATGGGACTTTGCACTTATATGTTGATTATAGGATGCTAAATAAGGCAACTATCAAGAAAA
			Marker6786	ATACGTGTATTAGCACCACCTCCCTGCTGCCATCCCCAAACTTAGGCCCTTTGTCCCCCTGTCCCCAATGGCTGTGGAACACTGGAAAATTCACAACAATXXXXXXXXXXAACAATTCTCTACAAATATCATGGCCTCACCAACTAGGTCTGTTGGCCGAAGTATCAAATGCAATTATAATCGGCAGCTCCAAAAGTCACTGACAGCAAA
			Marker7187	TTTTTCATGTTACAATTTGGTCTCTTTGTTATTAGAGCTTGCACTTCAATGACCTGGTGATTTCGATGTCTAGTCATCATGGCCAACTCTATAGGCTGTTXXXXXXXXXXTTCTAGATCACATTCTATTCTATAATGTATAAAAATACAAAACCATCAAATTCTCACGTTGCTTGATGCCACACTTGGTTTAGTGGCAGCTGTAGAAGGT
			Marker72403	TCATGTTTCCTATACTCGAAGTAATCTTTGTTGGATACCCTTTAGGGATATGTGTAAGTCTTCCGCTCGTTTAAATTATCAAGTGCAATGTTTATCTTATXXXXXXXXXXTGCAATAAAAATAGATAACTTGTCTATATGCAATAAATATAAACTAGATTATAATAAATTACATATAATCATATATACACATGCATTCATCATATATTCA
