# Supplementary material for: High-density genetic map construction and quantitative trait loci identification for growth traits in (Taxodium distichum var. distichum × T. mucronatum) × T. mucronatum
Source: BMC Plant Biol. 2018 Nov 1;18:263. doi: 10.1186/s12870-018-1493-0 (PMC6474422; doi:10.1186/s12870-018-1493-0)
Supplement: Supplementary file 4 — The annotation of unigenes showing significant similarities to the SLAF markers within SDRs. (XLSX 16 kb) [file 12870_2018_1493_MOESM5_ESM.xlsx]

## Sheet: Sheet1
SDR	SLAF marker	Unigene ID	Unigene Database		NR Description	KO Description	Swissprot Description	Gene Ontology Biological Pathway	BP Description	Gene Ontology Molecular Function	MF Description	Gene Ontology Cellular Component	CC Description	KOG ID	KOG Description
SDR2.1	Marker61462	CL590Contig1	‘Zhongshanshan 405’		hypothetical protein VITISV_020704 [Vitis vinifera]	--	--	--	--	GO:0005488	binding	--	--	--	--
SDR2.1	Marker19772	comp120213_c1	‘Zhongshanshan 406’		unknown [Picea sitchensis]	--	Spore coat protein A OS=Bacillus subtilis (strain 168) GN=cotA PE=1 SV=4	GO:0055114	oxidation-reduction process	GO:0005507//GO:0016491	copper ion binding//oxidoreductase activity	--	--	--	--
SDR2.2	Marker68520	comp105673_c0	‘Zhongshanshan 406’		--	--	--	--	--	--	--	--	--	--	--
SDR4.1	Marker17431	comp112995_c0	‘Zhongshanshan 406’		hypothetical protein CHLREDRAFT_192837 [Chlamydomonas reinhardtii]	--	--	--	--	GO:2001070	starch binding	--	--	--	--
SDR4.1	Marker32187	T2_Unigene_BMK.15009	‘Zhongshanshan 405’		--	--	--	--	--	--	--	--	--	--	--
SDR4.1	Marker66426	CL1535Contig1	‘Zhongshanshan 405’		--	--	--	--	--	--	--	--	--	--	--
SDR4.2	Marker70472	comp36128_c0	‘Zhongshanshan 406’		--	--	--	--	--	--	--	--	--	--	--
SDR5.2	Marker52261	comp116882_c0	‘Zhongshanshan 406’		PREDICTED: DNA repair protein RAD51 homolog 2-like [Vitis vinifera]	--	DNA repair protein RAD51 homolog 2 OS=Arabidopsis thaliana GN=RAD51B PE=2 SV=2	GO:0055114//GO:0006281//GO:0009432//GO:0006260//GO:0009236//GO:0051188//GO:0010024	oxidation-reduction process//DNA repair//SOS response//DNA replication//cobalamin biosynthetic process//cofactor biosynthetic process//phytochromobilin biosynthetic process	GO:0005524//GO:0000166//GO:0016636//GO:0008026//GO:0003676//GO:0043752//GO:0003678//GO:0050897//GO:0003697	ATP binding//nucleotide binding//oxidoreductase activity, acting on the CH-CH group of donors, iron-sulfur protein as acceptor//ATP-dependent helicase activity//nucleic acid binding//adenosylcobinamide kinase activity//DNA helicase activity//cobalt ion binding//single-stranded DNA binding	GO:0005657	replication fork	KOG1433	DNA repair protein RAD51/RHP55
SDR5.2	Marker87936	comp103289_c0	‘Zhongshanshan 406’		unknown [Picea sitchensis]	--	Pentatricopeptide repeat-containing protein At3g12770 OS=Arabidopsis thaliana GN=PCMP-H43 PE=2 SV=1	GO:0016192//GO:0006886	vesicle-mediated transport//intracellular protein transport	--	--	--	--	--	--
SDR5.2	Marker2404	CL25873Contig1	‘Zhongshanshan 405’		PREDICTED: expansin-like B1 [Vitis vinifera]	--	Expansin-like B1 OS=Arabidopsis thaliana GN=EXLB1 PE=2 SV=2	GO:0016043	single-organism cellular process	--	--	--	--	--	--
SDR7.1	Marker46425	T3_Unigene_BMK.39289	‘Zhongshanshan 405’		--	--	--	--	--	--	--	--	--	--	--
SDR8.1	Marker36328	comp111914_c0	‘Zhongshanshan 406’		unknown [Picea sitchensis]	--	Mavicyanin OS=Cucurbita pepo PE=1 SV=1	GO:0006118	electron transport	GO:0005507//GO:0009055	copper ion binding//electron carrier activity	--	--	--	--
SDR9.1	Marker25953	comp81440_c1	‘Zhongshanshan 406’		--	--	--	--	--	--	--	--	--	--	--
SDR9.1	Marker40499	comp127474_c0	‘Zhongshanshan 406’		putative truncated TIR-NBS-LRR protein [Pinus monticola]	--	TMV resistance protein N OS=Nicotiana glutinosa GN=N PE=1 SV=1	GO:0007165	signal transduction	GO:0005515//GO:0043531	protein binding//ADP binding	--	--	KOG0619	FOG: Leucine rich repeat
SDR9.2	Marker33615	comp122759_c1	‘Zhongshanshan 406’		unknown [Picea sitchensis]	--	Probable LRR receptor-like serine/threonine-protein kinase At5g10290 OS=Arabidopsis thaliana GN=At5g10290 PE=1 SV=1	GO:0009069//GO:0006468//GO:0016310	serine family amino acid metabolic process//protein phosphorylation//phosphorylation	GO:0005524//GO:0004674	ATP binding//protein serine/threonine kinase activity	--	--	--	--
SDR10.2	Marker54711	comp107777_c0	‘Zhongshanshan 406’		predicted protein [Populus trichocarpa]	U1 small nuclear ribonucleoprotein 70kDa	U1 small nuclear ribonucleoprotein 70 kDa OS=Arabidopsis thaliana GN=RNU1 PE=1 SV=1	GO:0000398	mRNA splicing, via spliceosome	GO:0000166//GO:0003676	nucleotide binding//nucleic acid binding	GO:0005634	nucleus	KOG0113	U1 small nuclear ribonucleoprotein (RRM superfamily)
SDR11	Marker1862	comp113075_c0	‘Zhongshanshan 406’		unknown [Picea sitchensis]	--	--	GO:0048870//GO:0042254//GO:0006412	cell motility//ribosome biogenesis//translation	GO:0042803//GO:0045502//GO:0003774//GO:0008134//GO:0003735	protein homodimerization activity//dynein binding//motor activity//transcription factor binding//structural constituent of ribosome	GO:0016459//GO:0031514//GO:0005667//GO:0030286//GO:0005840//GO:0005622	myosin complex//motile cilium//transcription factor complex//dynein complex//ribosome//intracellular	--	--
