# Supplementary material for: High-density genetic map construction and quantitative trait loci identification for growth traits in (Taxodium distichum var. distichum × T. mucronatum) × T. mucronatum
Source: BMC Plant Biol. 2018 Nov 1;18:263. doi: 10.1186/s12870-018-1493-0 (PMC6474422; doi:10.1186/s12870-018-1493-0)
Supplement: Supplementary file 7 — The SLAF markers encompassed in the major growth associated locus as revealed by QTL analysis. (XLSX 24 kb) [file 12870_2018_1493_MOESM8_ESM.xlsx]

## Sheet: Sheet1
Name	Method	MarkerID	Position (cM)	Sequence
q6-2	ICIM/CIM	Marker54767	60.837	ACATTATGCATATTCTTGAGGTAACAGCCAATATGGCCATGATCATGGCATTAGTTGATTGGTGGCATTCAGAGACTTGATCAATTCATTTGCCTATTTGXXXXXXXXXXAGACGGACTCATGGTTTTCCCATCAGATGGGGCAGAGTTATTCAAGATATGATTCTTGACCAACATGTTTTTGCTTAAGGGCCATGTCTATTGGCTACTA
	ICIM	Marker135702	62.179	AGTTTTCCCTTTGGGGTTTTTCCAAGGACGATTTGTCCAAAAATATTGTGTTCATTGTGTTGCATATTTCTTTTCGCATATTTTATTTGTGAAATTGTAGXXXXXXXXXXTGAATTTCAATTAATTAACAAATACGGTGATAGATAGACGTTGCTGTATCATCCTGACCATGGTGGCACGGGTATTCTAAGCCAGAACGTTCTTCTTACT
	ICIM	Marker109918	57.675	ATGAAATAATGAAAACAATGTGAAATGAAATAAGCTATTATCCAACACATGATTTTGACAAAGGTAGCTAATAAATAACATAATCATATGTGAAATAGAAXXXXXXXXXXTTTTATTAGTTGGGGATGTAATTGAAATGATGTAATGTAAAAGATAGATATAGGGTAAATGATTGGAATTTGACATAAAAGACATAAACAACAAGATATA
	CIM	Marker44609	58.635	CTAATTATTTGTTTATCATTCTACTTCATGAATGAAATAGCAACATGTTGAACACACCATAGGACTTAGAGTGGGGGTGAATCATTCCAAACCCTAAAAAXXXXXXXXXXTAGGGAAAGATACAAAGGACTTGCAATACTGAGATGCACAATCTTAGGACAAGATGCATGGAGCTACATAGATTGTCAAAGGACTCACTATCTTTTGATA
	CIM	Marker207336	58.897	TCTTCATTTTGTTGGGGTGTTCTACATGCATGGATGGTTCCTTCAAGGTGATTGGTTGACAAACTCCTTCATTGCTTATAGCAGGTTCTATAGATTGATAXXXXXXXXXXTTTATGTTGTGTAAAATAATAACTTCAAAGACAATTTAATTATTTATCTAAGCATATCAAAGTGACTTTTATGTCAACATCAAATTATAAAGTAAAATCA
q4-1	ICIM	Marker112870	82.686	TGCAATCGAGTCAGCATTACTAAAAACAATTGAATACCAATTGAGCGAACTGAAAAAGATTACCAAACCACCAACGATCAACACACAAAACCCTACAAAGXXXXXXXXXXGTTTATATGCGTCCAATTACTTTGTATTTCATTCGCAAGTTTTAAAGTCAAATTCATTGTCTTATATTTCAGCAATAGCAATTTATATGTATTCATTTCT
	ICIM	Marker119855	82.686	AATTAGGATGTTTTGATAAAGTTCTAGAATTGTATGTTCATGGACAATTCTTGAAATCATGCTTCTTGTGAAGTATCTTCTTCCATGAATAGTAGTGTCTXXXXXXXXXXTGGCTCTTTGTCCTATGTTTCAAGCTTAGGGTTTAAGGCTTATGTCATCTGGTTGAGTCTCATTGTTAAAATTTTTTATATGTGGTGACTGATCATGCTA
	ICIM	Marker12866	82.686	CTAAATCCGAGGAAGAGACATATATAGATTAGTGCAACAAAGTAGACAAGGTGGGAAGGAATGGCAAGTTGCATGATTGAAGTTAGCAATAGAGAACCAGXXXXXXXXXXACTTAGGCATTATGGAAGGGGATGCATAGATTTATATAGGTGCTAAAGGGTCTTTGTGGTAGTTTTAAAAATAAGCAACACATGAAGAGAATCATGTGTG
	ICIM	Marker13337	82.686	CTTCCTTCAAATGGAGATCTTCCTTATATAGCCTTCAAGTGGTAACGAAGGGTTATGTCTTTTTCATGGTCACCACCCTTGTAAAATTTGCAACTCTTTAXXXXXXXXXXCAAAACCCATGTATTGTATATGGAATGTTGTGTATACTCTAGTCTATCGATCAATTGAAGATAAATGTTTCTTCCTTATTTCTGACTATCTAAGTCAATT
	ICIM	Marker15210	82.686	AACTACCTCCCACAGACGGATGGTCAGACGGAGATTGTGAACAAGTGGTTGGAGGGCTATCTCAAGAACTATGTTTCAGCACAGCAGAAAGCGTGGGTCTXXXXXXXXXXGGAGTTTTGAGGTAGGAGATTTGGTCTATCTCTGACTGGAACCCTACAAACAATCTTCCTTAAAGAGAAGTGGTGTCAAGCAGTTGAAGCCACACTTCTT
	ICIM	Marker17681	82.686	ATTGAAGATGAAGTTCATTGTTGGCCTAAGATAAATATTACTTGTGAATGGCTAGATGATGAGGTGTGTGCACCTAAGAATGAATGTCTTGACAGCCTACXXXXXXXXXXATGGATGAGGTGAAAATTTGTTCTATTAGTAGTGAGGGTATCTTAGAGTTGTTAGTAGCCAAGTATCGAAGGTATGCAAGTGGGAAAGGTCAAAGACTCT
	ICIM	Marker18360	82.686	TAATAGTGGCTTGTTTTAGAGTTCTCTGATCAACTTCATCAAATTTGTCATAACATTTAGAGAGTGGCTTGAGATTACCTTGATCAATGGGATATTTTTCXXXXXXXXXXATCCTCCCTAATATGCTTGCCATCTTTACTATCCTACAATACAAAAAATGAAATACTTTGCACAAGCTCGCACTCAAGCCTTGATTAGCTCAAAAAACCT
	ICIM	Marker20069	82.686	TGAGTGGGTTGAATGTTGCAATTAGCTAGATCTTGTAGCTTATCATGTAGTGTCTCAACTTTTAAGAAGCAAAGAATACTAGTAGGAATGTATGTTAAATXXXXXXXXXXAAGGTGTTGAAAAGTGTGGCATTTATCTACCAACTGTGTTATGAAATGCCTAATGGATTGGAGCCTACCTTGAAAAATTTTGAGTTGTTTGAGTGTCGTT
	ICIM	Marker20554	82.686	TGCACGTAGATGCTGAGCCTCCTGTGTTGCACCATGATGTCAAATCTGCCAATGTTCTGCTTGTAGACGACAACCATGCCAAATTTGCAGATTTTGGCCTXXXXXXXXXXATGACAATGATTGATCCAACGCTTAAAGAAGAGCAGATTGATTTGGATGAATTGAAGTTGATAAGAGGGGTATTGAATGCCTGTCTGAATAAGAATGGAG
	ICIM	Marker23625	82.686	TAGATATAGACTAAGGTGATGTGTCCATGCTTGGTGTAGCTTTTGCATGTGTGGGGGCAAGCATTTCTAGAAATGTGGGCATAATGGGCCTTGGTATAAGXXXXXXXXXXTACAAGAGCAATAAAGAATAATCCCCTTTTTTAGTGAAACACTCATAGAAGGGATCTCCTAGCTAGTCCTAATCTGTAATGGAATTAGGTGGTAGAGAGG
	ICIM	Marker25501	82.686	CTTTCTTCCCCTTTAAGTTTCTTTGAGGTGCTTTCTAAAACTTTAGTGACCTTCCTCTTGCCTTTAGAGCTGGAATCCTCCATCTTGTGTAAATTAGAGCXXXXXXXXXXACAACATTCCTTGATGATTCATCTTTTGGCACCGCTCATCTTGTCCATCGGCATAAATCTCTCTAATCAATCCATCGGGTGTCAGTGTAGCTCATTTTCT
	ICIM	Marker28166	82.686	TCTCCTTTAGGTAAACTAAATGACTGCTCAAGTTGCCCTGACTGCATGTGTGCTATGGAAGTTTTCAATTCATTGTTTTCAACCTATTTCAAGGGATTTTXXXXXXXXXXAATGCAACTTTCTTTTTCATCTTTAGAAATACTTTCTTTGAGAGAATTCTAGAAAGAATGAAGTGTCTGGTCATCTTTGACCAATATATCTCTAATCATT
	ICIM	Marker28175	82.686	TATCATTACAAATTGTATTTTATCATTTAGGATCATTCATCCTTTAAATAATTAGGTTTTCATATTAAGTAGCATTCATTCATTTAGTTTTCATTCATTAXXXXXXXXXXTTCTTGAGCTTGGACCAACTAACAAGGATATATGAAACCCTTCTGCACTTTAGGTTTTGCAAAACCAAGGAGGGTGATCCCTTAATGCACCTACAACATC
	ICIM	Marker28379	82.686	TTTCCTTGCTGGTGCAGGTTATCTTAATGGAGTCTCCACTTTCCAAATATAAGGTAAGCTTCAAGCCCTATCTCTGATTTATGAAATTATGAATAATTAAXXXXXXXXXXGTATGAAGAAGCAAATTATATCTTTAATGTTCTCCATTTTAGATAGTAGGGTGGACTTTTTTTGTAATTATTTGTGGACAAGATCTGATTTGACATGAAT
	ICIM	Marker28961	82.686	AACTCCCACTATGGTTTTTCCCCTTTGGGTTTCAACATGAAAAATCATTGTGTCAAGTAGTGGATGTTTTTGTGGATGTATGTTTGATAGATCTACATAGXXXXXXXXXXACTTTTAAGAGAAAAACCCCACACTCCAAAAGTTGCCCAATATATTATTTAGCAATTGAAAATAGATTACAATATACTTGCAAAGCAAGCTCTTCACAGG
	ICIM	Marker32614	82.686	GAGCCACCCTAGGGCACCTTGGTCCTAATAGGGCGCCTTGGTCCTCCCAGAGTGCCTTGGTCCCTAATAAGGACTTCCAAGGGACTACAAGATCGACGTCXXXXXXXXXXTTCCATCCTATGATGTTGATGGGACTCATGGAGCAGTGGGATCCCGATACATGCACATTTCTCCTTCTAGTAGGAGAGATGATGATGACACTTGAGGATG
	ICIM	Marker34348	82.686	TTAATCGATAATGGGTAAACACTTAACATTTGTCATGTTGACTTATTAGACAAGATAAATTGGGATCATTCTTCTATTCAACCCAATCCTCTTTGTGTTCXXXXXXXXXXGGTGAATTCTAATCCTTATGATTTTGTTCATGATGAAGTAGGATGCATTTCTCCCTTTAATACTATGATTCTTTCAATAACACAATCTCCTATCAATTGT
	ICIM	Marker37368	82.686	CCTATGACTATTGGATGCAAGTTGACTAATTAAGATAAATCTCCTAAAGTTGATGCAAGCAAGTATAGATCTATGATTGGAGTATTGTTATACCTAACTAXXXXXXXXXXTTAGCTCCCAATCAGTTGCATGGTTAAGTAAGAAACAAGATTCTATGTCTTTATCAACCATAGAAGTTGAGTATGTTGCACCTTCTTCATGCTGCACTCA
	ICIM	Marker39317	82.686	ATGCACTATCGACCTGCTTCTCACCCGACATTTTAAAATCCAAACAAGCCAGGCACATATGATGGTTATACACATTGAATATATTCCCCCTTCCTTTGAAXXXXXXXXXXCCACATTCAACTTCAGTATGCTACATTCTACGGGCTTTCGCCACTGGCTTAAACCCAAAACACAGACAGGGATGACTGCATACAGAGGCCATAGAGAACA
	ICIM	Marker42281	82.686	TTCTTTGCCAACCAAAATACTATCTCTGCACTCTGCAAGACTGCACTATCATACTTAGGCATTTTTTCCAAAACATCAAATTCCATGTCAGCGATCATAAXXXXXXXXXXCAACATAAAATTTAGATGATGAGCTACTACAAGGAAAGAAGCATATAAGTGCAACTTAGAATTGATTAAGTTTGTCATATGTGAGGGAGCCTTCTAAACA
	ICIM	Marker44198	82.686	CACTAATGTAGGTGAGGTTCATAGCTTCATGGGTCTTGTAGGATATTATCACAGGTTTGTGTAGGATTTCTCTAGGATTTCTCATCCTATCGCTTCTATTXXXXXXXXXXCATGATTTAGAGTTAGTGGTAGTAGTGCATGTGCTAGTTAGATGGAGACATTTTCTTCTTAGGCATCATTTTGAGTTGCATAGTGATCATTGTAGTTTAT
	ICIM	Marker46560	82.686	AATTTTTGGATGTTTGATCAAACTTAATATTACTAAGAGGGGGGGTGAATTAGTAAGATACTAGTAGTATGAAGTTGAAACTATTTTATCTTTGATGTAAXXXXXXXXXXAAATGGAGTCACACTAACTATAATAAATCATCCTAATAATGATTCTTGACTCTTATAAGAGCATCAATAATGCCAAATGAGTCTTCAACAAAGTTTTTTT
	ICIM	Marker47249	82.686	TATCATTCCTAGATATGACTCTGTTGCCCTTTGGAGAAGGAACCGATCATTTTATTCCCCATATAAACTCACAATTTTTACATACATATATTTCTTTTCAXXXXXXXXXXAGATTGATTCTTGTTTGATGGCCAAATCACTTGTGGAACCTAATAATAGAACCTGGCATATTCTTAGGGTTTTGCAATCTGTTGATTTGGGAACCAACAG
	ICIM	Marker48956	82.686	AACAATAAATGGTCTTACATCTCCATATGAGAATCAAGCTTTTAAAGAAAATGAAAAGGAAAGGTATGCTATCTTTAGGAAATTGTCAAATACTAAGTTGXXXXXXXXXXTGATTGAAAAAATCTTGATGATGCTACTGGATACAGTGATAAGATCTCAGCTATTGAAGAAACCTATGATCTAAAGAATTTCACTAGAGAGTAACTATTT
	ICIM	Marker57222	82.686	TAACTAGAATTTTGACTAGACATTGGAGCTGTTATTTTGTTACTTCATAATATTTTGGATGTAATTTGAATCTTTGTAAGGTAATGAACCTTCCCCAAGGXXXXXXXXXXGTTAAGTTGTATTTGAATTGAGTAAAGTTTGTGAGAAAATTGATTCACCCCCCCTCTCAGTTTGTTGCCTTGTTGCCAATGATTTTGGGTGGTATATCTA
	ICIM	Marker58057	82.686	ATGAATAGAGGCCTGCTTATATAGGCAAGGCCATATGGATGTATGAGCACACAAATATGACAAGTGGCTCAATGAGAGACAAGGGTAGGTAGGAAATAGGXXXXXXXXXXTTTACACCAACAAATGATGATAGTGATAGGAACACCATAGCGACAAATGATGTAATTGAGTATAAATGAGGAGATTTGCTTTTGTGTTACTATTGTTAAT
	ICIM	Marker60852	82.686	CTTTTTGTCTTTTTGAGAGAGGATAGGTAGGGGCCTCTAGGACTGGAAGGATGTCCCAATCACCCTCACCTCGAAAAGATACAAGTAGATTATGATAAGCXXXXXXXXXXCACACAAGTGTGGATACTGAAGGAACCTATTGGATATGCCATCTTCACCAAGTCATCCCAACTTTCACCTAACATTTTAATTTATATAGCAAGCTAAAGA
	ICIM	Marker65721	82.686	ATCAAATACAGTGAACACTTAAGCACTAGTGGATCTTCTTTTATCAACATCGCCAACCTAGTTTAAATCCAAATTGTTGGAAAAATGGTGTCTCAACCTTXXXXXXXXXXTGAAGCAAGTATGACGTATAGATGACTTCGTGAGCTTTCCAACACTTCAAACAGTGCATCAATCAAACACACAGTTCTCAAGTTATGGCCTCCAAAAGTT
	ICIM	Marker68328	82.686	TGCTCTATGGCAATCTTACACATTCCGCACAATAATTATGAGTGGAAGGCATTGTGGATTCTGCACCAATTGGGTAAGAGTAAGTCTCAAACATAGCTTTXXXXXXXXXXTACTTAGTGATCATCAACTTGAGTTTGGGTGTGCTTTCAATCCTCATTTGATTTGGAACTCCCTTCTAGGGCAACCACATATGAGAGAAATAAGTGGATA
	ICIM	Marker69076	82.686	CGGTATGATTCGGGTATGTATAGATGTAGTAGATGGATGTTGACCTATGGCCTAGGGCATCCTAGTTTTGGCATAGTTACACAAGGAGCTCCATATGATAXXXXXXXXXXAGCAAGATGGCCAGAGGATTACTCACATATATATTATTGACAAATGAGAGCATGTTATAGAGATATATAGACCCAATAGGGTTTGACATTAGTTTGGCTT
	ICIM	Marker70452	82.686	GATGACACAAATGTTATGCTTAGACTAGGTGTCTAGAAATGGGATTCACATGCTCTATCCATTCACTCTTGGACTCCCTACTTCGATCCCTTAGTGGATCXXXXXXXXXXAAATAGAGACAATGAGTCAATCACATTTAGGTGTAGACATTGTTTTATAATTAATAATTTGTCCTCTTCTTGTTCTTGTAATTCTCAGCTTCACTCTTCT
	ICIM	Marker70959	82.686	TTAGTTTTGCAAGTCCAATTAGGTGCAATGAGATCCTTTGCCTTCAGACAAAAACATTGTAATTAATTATTCCTATTGTGAGTGTGATTCTCACTGTGGTXXXXXXXXXXATTAAAAAGTCACAATCTTGGTTTGAATTTGTTAAATTTAGTGCTTCTAAATGTTTTGGGAGAGATCACCACTAAGAAACTTTAAATAATTTGGGGAACT
	ICIM	Marker76584	82.686	AATAATATCCCTCCATAAGAGAGAGAAGAAGAGACAATGTATTGCCCCAAAATGAATAAGCTCCAATATCATAGATGTAGGCTTAAGAATGTATGTTGATXXXXXXXXXXAAAATACTCAAACTGTCATCATGGAAGAATGTAATATCCTTAATCATGTCCCCAATGTCAAGAGTGTGTGATGTATTGAATAACCCTACAATATCTGGAA
	ICIM	Marker76607	82.686	CAAGGAATGGGAAAGATATGTTTTAGATAATTTCTCTTTAGAGGCTAAGTTTGATGTTACAATGATGGAAAGATACATTTATCTTTTTTTGCAGTCTTACXXXXXXXXXXATATTTTTGATAGGACACCTAAAGGATATTTTCTTCAACATGCATCATGTCACAACACCTTGGAAGTAAGAGATCAAATTCAAAGAAAGAGTGCAACTAT
	ICIM	Marker76949	82.686	ACAAAGTATCATTTCATTGTGGGTAGGGCCCCACCATGGTTTTTTCCTTAACTAGGTTTTCCACATCAAAATATTAGTGTTATGTGTTGTGTTAATTTTAXXXXXXXXXXCCTTTTGGGAGAAAAACCCCACACTCCAAAAGTTGCCCAATATATTATTCAACAATAAAAAATAGATTACAATAAACTTGTAGAGAAAGCTCTTCATAGG
	ICIM	Marker78509	82.686	AACCCCAAGGAAAGAAAATCCACCTTGTGCTTTATGTTTTGTGTTCATTATCCTTGGGTTTATTCCTCTATTGGGGGCTAAATCCTTGTGATAACATGCTXXXXXXXXXXTCTTTACCTTGTCAATTGAAGTTGCAAGTTCCTTAATCCATAGGGGGCTTGGTTTATCTTTCCTCATTGACATGGTGAAATTATCTCAATCTTATTTCCT
	ICIM	Marker8839	82.686	ATCAAATACAATGATTTTTTTTTACAAAAATTAAAAATTACTAAAATTGACAAAATTAAGGATATTTTATTATTTCTTAGACCTCTTAGATATAGTGAAAXXXXXXXXXXAGGAAGTCAAAAGGTAGGAGTGAAACTTTGACCACCCTTCACAAATTGCAACACTTGTGAGCTCTCTTGATAAGTGTGTTAGCAAGTGACATGTATTAAT
	ICIM	Marker9162	82.686	CATTTGGCTATCCTTGGGCCTGAATTGATAAAATTTGGTCCATATTGTTGGGATATTTCAACAAGCTTTTTTCCTAGAGTAGCTCACAACAACCCCATGTXXXXXXXXXXATAGGCATTACCAGAGCTATAATTTTTGTGTGGGTGAGATCATTATGCAAGGTTTTCCTAAAGTTTGGCTAGTGTTTTTTTTTTTGTGGCTTTGAGATTT
	ICIM	Marker9273	82.686	AACTTTGCATCATACTCTTTAACAAGTTCCTTCAATTCACTAACCACTTTTGGTATTACCTCTACATTCGACTTCTTAGCACAATGATTCTTCACAAGACXXXXXXXXXXCCATGTGATCATCTTTCATCCAATTCACCTTATAGGGACTAGGATTATCAAGATTTTTCAAACCAATCTTCTCTACTATCTCTTTAGATACTAAATTATT
	ICIM	Marker9367	82.686	CTTATAGAGTGGTCGAAGTGTTGTAGAGCTTGTCTATGAGATTTAAGATCTAGAGTGCCATAGGGGTTATTGCAAGAAGGATTGTGAGGAAGACCATTCCXXXXXXXXXXTGATTGTTAAGATTCACATGCCCCTAAAAATTACTCCTCCTCAAGATAATTAGTTTGGCACTTGTGGTCCACAAATTAGTGTTGACATACCTAGGATGAT
	ICIM	Marker97404	82.686	TTGACTTGGGTTGTTGTCAATGACAACACCTACTAACCTGTGTAGTGTCTCTTTCCAACCCAACTTCCCATAGCTCAACATGATTTTAATTGGTTTCAAAXXXXXXXXXXGATTGGTTTTTCTATTGGTTCAATATTACAGAGTTGTGGTTTCTGGTCCATATTGCTCTGAAAATGATTTATCATGTTCTATAAATTTTGGGAAGTGTTT
	ICIM	Marker98418	82.686	TATCTATCTTTACTTCATTTTTTAGACTTTACTTCAAATTCTGCAAAAACACTTTCAACCTTTCACAATTGATTTCAACAACTTTTACAACAATCATTTCXXXXXXXXXXTAAATGCATCTTTTGATCAATCATACACATTATGCTTATGTGTCCTCACCATATTTGATCATTACCCTATTGATATGTGGTGATTGATCATGCAAAGTAT
	CIM	Marker16050	83.936	AATCATTGCATGGCCTTGATTCCTAGAGCTAGTCTACCTAATAAAGCATCACACTAGATGACACCAACAAAGAATGCGGAGTTGAATAGACAGGTGCAAGXXXXXXXXXXTATCAGACTCTAAGAAGGAGATAAGTGGAAGACAACATTCAAGACAAATGAAGGCCTATATGAGTGGTTGGTGATGCCTTTTTGGATAACTAATACATAG
	CIM	Marker6401	83.937	AATGAGGGCCCAACCTGTCTCTCTAAAACTTCCTTTGTTAGTGTCTCTTGTTGCTATCTACATTGGAAAGAGGACTCAGAGCTCTAAAATGGGTTGTCAAXXXXXXXXXXAACTCTCACATTTGGATTTGGCTTGAAAAATCAACAAGTGTTTTTTAACTCAAGACTACTTACGTGTGCTCTCCTCTCACATGTTAGTGGCAAAATTGAG
	CIM	Marker20492	83.937	TTGTCTCTTTTAGGTATTCCCATGTCTGAGCCATTGAGAGGAGGAGGCATGCAACACTTGTAAGGGTGATATTGATCATATATATGCTCATATGGTAGAGXXXXXXXXXXAAGCATAGGTTTGTTCATGATTTTTTGTAGCATCATTGTTATAAGCATGAGTATTAGTCACTTTGAGTTTTTGAAACAAGGATGAAGGTGACTCGAGCAT
q2-1	ICIM/CIM	Marker11449	0	TGTTGAGTCCCCACTTGGATTACTCCATATACTTAGACAAGGCAAACAAAAAGAGATTTTGGTGGCATTGACTCCCCCTTACATGACACACACTTCTTGTXXXXXXXXXXTCACAAGGATACTAGCGGAGACATATGTCGGTATAGAACAACAAACCTTGTGGTGATGACTTTTGTCACCCCCACGATTATTTATATAGTGGATTGAAAG
	ICIM/CIM	Marker12102	0	AACATACTTACTCTAGCCTAGCCAAAGCTTTTTGTTTTATCTATCTCTTAGAATTTTCATTCCCAAAATGTGCCTTGTTGCACCAAGATCTTTCATTTCAXXXXXXXXXXTGCAACTAGAAATGTTTTATACTTCTCAATGCTTCCATCTGAACCCATCTTATTTTTGAACACCCATTTACAACTAACAGGCTTTTGTCCTTTAGTTAAT
	ICIM/CIM	Marker13210	0	TCTCTCATCATCATTGCACGTTTCAACCTATTTGGTAATAAACCCCTTTGGTAATCATTATTAGTTGTGAATCTTAAATGGTATTCATATGTCCATTATTXXXXXXXXXXTCCTAATTTTCATGAATTATACAAGGTTGATTTTTCCACACCTTTCATGACTCATAAAAAGAAAGTTAAGTCTACTAGTAGACCTTCGCCAAAGAAAGTG
	ICIM/CIM	Marker14555	0	CTTTTTTGGTTTGATTATAATGATGCATCTTATGTTAGAGTTACTTTGAGGCCTTATTATTCTCATCCTCGAGGGATGGTAAGGTATTGTGCTCCTTGGCXXXXXXXXXXGAATCAACAAGTAAACTATACAACAAAAAGATAACATAGTAAGTTAGATATAGAAATACAACACATAAAGGATCCTAGATCTATAAAATACCTAGTTAAA
	ICIM/CIM	Marker18813	0	TTCTTTAAATAGTAATGTGTTGTAAAAAATATTGGAGAATCTTGGAAAATAACATGAAAATGCATTAATTAATGCTATGAGATTTCTACAATCCATTAATXXXXXXXXXXGACCATTGATCTCATTGTCTATAATGCTCATGGGGCCCAAATTTGACATTAGATCAATGATCCAAAAACAATTTTAGGCCCATGAGCATTACAAATTGTG
	ICIM/CIM	Marker29034	0	GATGTAGATTGGGTTGGTAATTTGGATGACTGAAAGAGCACAACCGGTGGTGCATTCTTTTTAGGAGGTAGAATAGTTTTCTAGTCCAGTAAGAAACAAAXXXXXXXXXXTCAAAATGGAGCATGTCACAACTAAAAAGCAATTGGCAGATATTTTCACAAAACCACTGACAAAGGCTACCTTTGAGTATCTTAGAGGTAATTTAGGGGT
	ICIM/CIM	Marker29918	0	GTCATACTTACGCATTTTTTCCAAAACATCAAAATCTTCATTAGCGATCATGAAATATCAAGTTAGCAAGATAAGTGTTGCCATAAATGACAACCTAATGXXXXXXXXXXGGGGGGTGAATCAGTTGTTATATAATTATGATATTAAACTTCTACACTTTTAATCCTTAAGCAATTAATCCTACCAGTAATTAGATCCTACTGTAACAGT
	ICIM/CIM	Marker32141	0	ATTTTATGTGTTCTATTATGGCCAGATTGTTCTCAGTATGTTATGATTGTTTCCATATCATTTGTAATCCTTCATGATGTTATATTATGTTCTTTGGATGXXXXXXXXXXAAGTCCTAGGGAGAAGATTTTGGGACAGCCCCAAAAAGATGATTTTGGGATGATGGATTTCAAGGAGATGGTTTTGGAATCTATGATTGGGAAGACCATT
	ICIM/CIM	Marker46110	0	AATTTACCATAAGTGGAGAAAAGGAGAAAAACCAGTGGGAAATAAAACTCCCCTCCAAAAGAGAAAATGATATCTTCCAAGAATGCTCAATGATCTCCAAXXXXXXXXXXTATCTAAAGATAATGATGATGATTTGCACAAAATTTAAATAAGCCCCCTTACAATTCAACCTCCAAGCAAGATGTTGCAATTTGAGGCACCTTCAAAGAG
	ICIM/CIM	Marker46222	0	AACACCTCCCCAAGCCCTCCTTTTATAGTGATTTTACAACCTGGAAACCACTTGTGGTTTTACAAAACCATGGGCTTAACCACCATGCCACATGGTGCCCXXXXXXXXXXATTCTGGAATTTTCTAGAAAAGGACTGCAAGGTTGAGACACATGTTCTCAACAAAAATATACAATATTTATAAGCACAATTGATTATGATGATAAGAATA
	ICIM/CIM	Marker51215	0	CTTTTGAAGTATGCCCTATTAGGAGCATGGCCTGGTTAAGAGCATTACAAAATGCCTTGTTAGGAGTCACCCAGTGAAGGGATTTACAATCTACACTTTGXXXXXXXXXXCACTGATTTGACACAATAAAATATGTTACTACCAACACACAATACATTATCACAAACTAACCTAAATACACTTTTCTCTTTGTTAATTTACCAAACCCTA
	ICIM/CIM	Marker6082	0	CTTTCTTTCCTCTTCCCTCTAAGTGAGTAGAATAGGCTTAATAATAGGTTTTACAAGTATTGGGTTGGTTCAACACTACACTTTGATTAAAAAGGAAGCTXXXXXXXXXXAAGAACTTGGTGACTCTTTGTTCACATCTTGGTTCTCAAACTAGACTTACGATTTCCATGCCCAACATTCAAACAAGGTCATCTTATAGAGGTATTTTCT
	ICIM/CIM	Marker68984	0	CTTCTGGTCATCAACATACCTAGCCCAATTAGCATCTATGTAGGCACATGGTGTGAAATCATCATCCTTTAGATACCATAGACCATAATCTATTGTCCCTXXXXXXXXXXAGTCATTAGACCTTTTTCCTTATGACCAATAATCTAATTTTTAGAGTGATTTAATTTGACATACCTGGGAGTCTTTGAATTTTGATTATACTGATTTTTA
	ICIM/CIM	Marker69386	0	TGACGAGACTAGGGTGCCTAGCTATATTGTCTAGCCATTTTGGGCTCCTCTTTCTATCATGAGTGCACTTTTATACCACTATTCTTGATCTATAGTTATTXXXXXXXXXXCTAGTTGAATTGATAAATATAATAGGCAACCCCTTTTTCACCATATATGCAAGAACTTAATAAAACACATGTAGGAATTCAATTAATGTAAAAAAATAAG
	ICIM/CIM	Marker7275	0	ATTATAGCAGAAAAAGCATGAATACAATATCATCTTCTGTAAAAAGGCACACAATAAATATAAGGAAAAATTAACAGTTAATGATAAGACAAGTATCCATXXXXXXXXXXTCAGTGAGCAGAAGAGGGTATTTCTCCCTCAACAATCAACTGTAGACACAGAATCAGACCATGTCACAGAATATGCATATAAACCCCAGGCGTCAGTATT
	ICIM/CIM	Marker7427	0	TACAGTCCTATACATTCACCATAAAAAATAAGAAGGGGTAGGCTAATAAGGTTGTTGATTCCTTGAGCAAGAGACTAGTATTGATCTAAGAAGTGTAGCTXXXXXXXXXXATAAAAATTGGAACAAGTCAAAATATTTTACTATTGGCCTAAGATGCACTTGGATGTGAAAAGATTTGTAGATGGTTGTGTCATATGCCAAACAACTAAA
	ICIM/CIM	Marker7528	0	ACTGTTGTTGCCTACCCTCTCCCTCCTCTCTTAGGCACCTACCATTTGACCCTAGCCCCTCCTATGACTCTTCCCTCTCTATCCCCATCTCCCTCTTCTCXXXXXXXXXXACCCACTATATCTTGCCTCTCACCAAATTGTCACATGATTCTATGTGGCACATACTAGTCGATCATGTGCATGTTCCTGCTAAATAACCAACACTGGCTC
	ICIM/CIM	Marker75396	0	ATAATGAAAACTTGGTAAACAAGCATCAAGTGTAATCCATCATCCTCTTGTGCTCTACACTTGGGGGCAAGCTCAATCTATACCATCCTACCATCCACATXXXXXXXXXXCACAATTATTTCATCCTTAATTAACCTATCTCTACTATGGGGAATTGCACTCCTTTTCAACATAGTCCTTAGATCTCCATTCACCTATTCTTCATCTGTT
	ICIM/CIM	Marker75976	0	AGTTTACTGGATAATAAGAAAAGATTGGACGATTGTGTTAGGTGGATGTAACCCATCTTGGGTGAACCACGTTAAATCTCTATGTTATTTGTGTTGTGTTXXXXXXXXXXCTTCATGTTGGAAAGATGATGATGACATTGCAAAAATTGTGTATGAAGATAAGATGTTGTTTTGAGGTGGTTTATAATAGAATTTCTTGGGAATATGCAA
	ICIM/CIM	Marker85948	0	TAATTATGATCTTGCTTCATGAATTCCTCAAACTTTTATAGAGTTGCTTTCAACTGTCCCTGATTAGTTCCTTTAGTGTGACTTTTGATGGCCTTGACCCXXXXXXXXXXTCCTTCCCTTTACCATTACATTCTTTCTATGCTTTCCTCAAATCTTTGATAAGTGCCTCCAAGACATTCATTTAGTTTTCCAATATTTCCCTTTGTTCAA
	ICIM/CIM	Marker95144	0	AAAGAATGGATTGTAGAGATACAAATAATTCATGTCATTCAGGGTTGGAATCATATTCTATAATGATCTCTTAATGTGTTTTGTCCATTGGGTTCCATCTXXXXXXXXXXGCCTTTCAGCAAGACTCACTTAATGCTTTGGTGGCCCTTGGTGTCTTAGTGACATGCTCTCCTTTTGGTGGGGCCTTGACCAGATACATTTCAACCAAGT
	ICIM	Marker10139	0.655	TAGGTTTGTAGCTGAAAGCATGAGAGAAGCATCAAACTCAACCTCACCTCCTTCCTTCTTGGTTGGCAAACCAATAATCTGCTTGAGCATCATGTTAGCTXXXXXXXXXXAAAAACAAAGTCAACAGAAGTAAACATTGTTGTCACCATGGTGTTGATGACACATAAGCACATAATCCTCAACCCACAACCTCATAGAAATCATAATGTT
	ICIM	Marker159884	0.655	GTGAACTATGTGCTTTAAAATAGCACTCATGGTTCAACAAATAATAACCAATATCTAAGTTGGTCCATCAAACAACACATGTTTAAAAAATAAAAAATAAXXXXXXXXXXTCAACTGAATCAATATGCTTGGTTTGTTCATGAAACACTAGATTGCAAACAAGCTTGAGAACACTGATTGTCACAAAAGAGGATTGTAGGCTAATTTTGT
	ICIM	Marker17835	0.655	CTATTAGGGCATCTAGAAGCAAAATGTCTTATCTTATTACATAAAATCATTTCAAGGGTAACTTGCCTCCATACTTACCTTTACCTCTCTATTCTCTTCTXXXXXXXXXXTGTAAAGTCCTTGATCATAGGGATAGTTTCTTGAATCATTTGAGCCTTCACCTTGAATGTAGGGGTAATAGATTTTGATATGTGGTGACTGATCATGCTA
	ICIM	Marker47585	0.655	CTTTTTGAAGTATGCCTTGTTAGGAGCTTAACTTGGTTAAGAGCTTACACAATGCTTTGTTATGAGCAGACACTATTAGGAGTCACCCAATGAAGGGATTXXXXXXXXXXAATAGGTTCAACACACTCTCTTCTCTGATTATTGACACATAATACATCATCAAAAATTGACCTATATACATTCTTCTTCTATGTTAGTTACCAAACCCTA
	ICIM	Marker50148	0.655	AAAATCTTTATGTTAATAAAGGGATCTACTCCTTATGGTAGAAGCTTATCAAAATATATATGTAAATATGTGTATGCATGTATGTATGTATGTATATAAAXXXXXXXXXXTATTTGCAGTTCCAGATTTCTATTTAGTTTCAAACTTCTGACTAAACACCTTGTTTCAATTCCAAACCGGTGATACATATGGTCAGTAATACACACATAT
	ICIM	Marker52407	0.655	ACTAATTAGAGACTTGGAGGTAACTCAATTTCTATAAGACTCTTACACACAACCTCTATCTCACTCACCTCAAATATAAGAGATACAATACAAGAAATCAXXXXXXXXXXTGAACCGTTTTAAAGCGCTGGAAAGATCATGATGTGCTCTATCACTTTGTAACCACCATGCTAGTTACACCCACTTTTCAAGACATTTAGGAGCCTCTAA
	ICIM	Marker65230	0.655	CGAAAATGGAGAAGTGTGCCATTTCCATGGTGAAAGTAGTAAAACATTTCATATTTTGCATTCTTAACTCACATGTCATTGCACTTGTTCCTGATGTTCTXXXXXXXXXXTTTGATTTAGCATATTTCCTAACATATGGTGAGTGACCTGCACATTTGTCATGCAATGAAAGGCATACTTTGAAACTCAGGGTGATGAATTTTGTCTTAT
	ICIM	Marker69634	0.655	TTTGTTAAGAGGTTGAAAATTCTATTATGTTATTGTGGTGAAATGTCTATAGATTGAATATTGAATTTCTACTATTATAGAGGAAGTTTTGAAAGATTTTXXXXXXXXXXGGTAGATAGTTAATGTAATCCTTTTATTGAATAAGAGGAGAGATGAGTGATGTTTTATAGTGAAATAGAGTAACCCTCTATGAATGTATTTTCATTTATT
	ICIM	Marker74240	0.655	AACATACATGCCAATCCATTTACACTAGTTTGGATACATTACGAGACAATTTGGGGACCCACACATCATATGCCCCACATGTTGTTGATGCCATTTTTATXXXXXXXXXXTTCATAAACACATCTATTCTCTAGGGCATCATAGTGTCATTTATGAAGAAAACAATCACACATTAACAACATGTTCCTCATGGTATAGCAAGTGCAATTT
	ICIM	Marker75946	0.655	TAATATATTGGCCAAATCATTCATAAGAGAAGGACATCTAGAAATTCTTGACAAAATCTTTCAAAGGCTAGAACAATTCAATGTGTGACTAAATCCAAAAXXXXXXXXXXAGATGGGAGGAAAAATGTGAAGAATCATTCAACCAATTAAAGAAATATTTGATGAATCCACCCATATTAGTGCCACCAATAGCCAACAAACCTTTGCTTC
	ICIM	Marker82048	0.655	TTAGACATTGATTCTTTAAAAGCAATTTTAGACTTAGTCACAGTATTATCAAAGTTGCTTGACTCAAAAGCAGTTAGTTTATCAATCAAGGAATCAATAGXXXXXXXXXXTTTGAATATGTTCATCTCCTCCATAGATATTCTTGATCTTTTGCTAACCTTCATAAGTTGTTTCTAAATGATGAACATCAATATATTCAAAATTAGACAA
	ICIM	Marker92246	0.655	CCTATTGTGATAGGATGTAAGTTGACTAAGTATAATGACTCTTCAAAGGTAAATCAAACTATATTCAGGTCTATGATTGGTGGATTTCTCTATTTGACTCXXXXXXXXXXATTTTTCTTGGGGAAGAAGTTGGTTTCATGGATGAGTAAGAAGCAGAATGCTATTTCTTTATCTACTATAGAGGTATAATACATTGTTGTTGCTAGCAAT
	ICIM	Marker14033	1.311	CTCCTCATCAATCTTGATTGTAAGAGAATCTAAATCAACATCACTAGGACACTCAGCAACAGGAGTTCTCACTTTTCACGGTTTTCGCCTAGAGCCTCAAXXXXXXXXXXATTAGTGGAAGCAAGATGGGTGATTTGCAATGTTGCCTACGAATCAAGACCACGTAATCTTAATGGTGCAAAACCAAGTCCTTTTGTCCATTGTTTTTTT
	ICIM	Marker14088	1.311	ATAAGTGTGGCTGAGTGATTCAACTGTCTGGTTCAACTCACATACAATCCAGGACAGCTTTTGATCAATTTCAAATAAGAATGCTCAGTAGGTAGAGGAAXXXXXXXXXXTGTCTCTGCATGTAAGGAAAGTGATTGCTGTAAGGCACAATGGATATCCTATGGTCTGGCAGGTGTAAGTTATCATAAAGATTGGTAAATTGGGATGACA
	ICIM	Marker19107	1.311	ACAACACCTGTTTGACACATCAAACTATGACTTTGATCATTTCCAAGATAAACAGTTATCTTCATGCACAAAATCCTTCTTGAAACTCATCATGTGCAATXXXXXXXXXXCAATTGTCTTAGTTCTATATACACATACTAGTTTAGAACATATACCAGTTAGACTTCCACTATACATATGATACCGATTAATGACTCAATAGAAATATAT
	ICIM	Marker19187	1.311	AAAAAAACAATAGACAAAAGAACTTGGTTTTGCACCATTAAGATTATGTGGTCTTGATTCTTAAGTAACATTGCAAATCACCTATCTGCTTACACTAATGXXXXXXXXXXAGGCTCTAGGCGAAAACTGTAAAAAGTGAGAACTCTCGTTGTTGAGTGTTCTTCTAGTGATGTTGATTTAGATTCTCTTACGAATGAGACTAATAAGGAG
	ICIM	Marker20927	1.311	TTCTTGATAACAACCTCATCAAATATAACTTCTCCAAGTCCTTTGATGAAATTCATAGTTTCATCTACCTTTTGAAGGTAATCGACAATCTTTTCATCTCXXXXXXXXXXGAGCATTTGTGATAGTAAACCCATGTTTTACAGACATCCAGACATCAAAACCTAGGGAGGACAAATAGGTTTCCATTCTTCTACTCTAGAAGGCATAGTT
	ICIM	Marker24684	1.311	ACAAAGCAACCTATAGAAGAAGAAGAAGAAGAGGGAAATTCACATGCTCAAGATATTTTGGATATCCTCCCTGATTTGAGGATGAATTGGAGAGACAGTAXXXXXXXXXXGGAAGGATTCTCATAGATTTAAGCAAAGCCACAATTGTGGGATGTTTTGGACTAAGTAGGCAAGCCCTCGTTGAAGTAGACTTGGACAAATTCCAAGTAG
	ICIM	Marker27068	1.311	CTTTTTTATGATGATAAAAATGGAATTGAACTCATTGATATAATATTTTTTCTTTCTCCCTAGCTCTTTACTACAAATACACTTGTAGAACTTATCCATTXXXXXXXXXXTTTAATCTTGAACTTGTTTATGATTAAACATTTTTATATTTGCTCAATTTGCTTCCACTACAAATCAAAGGTATTGCTAGCCCAAAATTCACACTCATAA
	ICIM	Marker54387	1.311	CATCTAACAATTCTAAATCTCTATATGGTGGAAGCCTTCTCGGCATATCAAGAAATTGGTTGCTATAATATTTTGGTTTCAATGCATAGGCAAGAAGACAXXXXXXXXXXCCACCATGAGTCATCCAATATCCTTACCCTAATTTTTGCTGCTCTCTCATTGCTGCGTTGCTTCCATATAGTCCAATTATTGCTGATCACCATATTGCAA
	ICIM	Marker9248	1.311	TGATGTAATCTTAATTCTAGAGCTACTCAAGATCTTACACTTGCCCTTCTTGAACTACAAATCATAACCCTTTTCAACCATCTATCCAACACTCAAAAGAXXXXXXXXXXAATGTAGCTAGTAGAATCAATAGGCACCAAATCATCTTCCTTGATAGAAATAAACTGTTAGGATTAGGTTACACTAAGAGGGGGGGTGAATCAGTGTAAC
	CIM	Marker137348	3.956	AGATTTTAAACCTCAAATTTAACTATGTTTTGTTTATTGGGACTTGCAAGAACCTTCTAAACCCTATTTCAAATCCACTTTGAAAAGATAGCAAACAATGXXXXXXXXXXTAAGATATAAAAATCATAGAAAAATATGAGCTAGCTATAACAATCATCTAGATGTGAAATCTAAATTCTCAAAGTGAGCTTCCCTAAAAAAGCATTTCAC
	CIM	Marker37943	3.956	CCTATGACCACCAAATGCAAGTTAACAAAAGATGATAAATATCCTAAGGCATATGTAAGTAAGTATAGATCAATGTTTGGAGGACTATTATATCTGGTTGXXXXXXXXXXATAGCTTCTAGTTAGTTTCTTGGTCAAGTAAGAAGCATGATTCTATGTCATTGTCCACTGTTGAAGCTGAATATATTGTAGCATCTTCATGTTACATGTA
	CIM	Marker28548	3.956	CCTCTAGGAAACCACAAGGGCCACCTCTCTCACTTAAATTAAAATGATCTGGATTTGGGCCAGAAAGAAAATGATTTTCTTCTTTATAACAAAGACCATGXXXXXXXXXXAAAATAGTGGGTGAACTGTAGCATGTGCTTGGATTGATTTCATCTCTATAGGTCAACTATATGACTTAACATTCACTTAAGGATGTCCTCATGGTGCATA
	CIM	Marker36758	3.956	ATTAAAGACTTTGCTTTTTAAATTTTCTTATTCTAGGTAGAATCGTCTTGTCTAAACAAATTGTCCATGTCTTGCAAAGACTTTGCAGAAGGCTCATGTTXXXXXXXXXXTATGTTAAAATATATAGATCTGCTAATATGCGAGCAAAACTTTTATAGAATCAAAAGATTTGTTATTAATAGTCAATAAACATATATTTTTCAAAATTAT
	CIM	Marker110085	3.956	TGGATGATGATTCACATTTAGATATTATTGATCGTGGTAAAGTTAGAATCAGGTTTCTTTATGGTAGAATAAAAAGGATTAGCAATGTGTTGCATATCCTXXXXXXXXXXTTGGTTACCTAAGGGTGCTTTTTGTTCTCAAGAAAAGTTACTTGTAGAGAAGACTATGTTATGGCACTAGAGACTTAGCCACATTAGAGAAAAATATCTA
	CIM	Marker29387	3.956	AACATCTGGTATTGGGAGAGTTGACATCATTTAGAGATCTAGCATAAGTTAATATTTGACATATCATTTTGTAATTAATGTATATTTATATTTAATCGACXXXXXXXXXXAAAACTCAATCTAGCATTGCATATGCATTATATGAGTTTAGTTTTATGATTTTGTATTAGTAAAAGATTGTAGTCATTGAGACTCCTATGTGATGAGTAG
	CIM	Marker18610	3.956	CTTATCAATTAAAAAATTTGGAACCAATTGGTGTAGAATGGGAATTGAATTATCAATAATTTTTTTGTCATCAGATCCTTCCTTCATCATCTTTTGAGTAXXXXXXXXXXTGTCATCTACACTAATGGCTTCACCACTTGGTGTAGTATCTATTACTGCCAATGGATTTTTGTCCATATTATTATTTGTATCAAAATATTCAATATTAAT
	CIM	Marker4629	3.956	CTTGTTTGTTATCTTCAATCAATGTTTTTGAGTTGTTGAATTGATCTACTTAAGGTTTGACTAAGTAAACCACTACCCTAACAATTCAATAGAATCCCAAXXXXXXXXXXCTTTACATGTTATCTTCCACAATATATTTCTATTGTCAAATTTTGAGCTAAGTAACACTTAATTTATTTAAATTTCATGCTTAATTAAGTATTAAAAATG
	CIM	Marker15254	3.956	ATTATCTAATGTGAAAGTCACACACCTAGTTGGTGTTAGCATGTTGGAATTGTTTTGTCATTGATGCCAACATGTGTTGCAAAGTTACAGGTTGACTATTXXXXXXXXXXCTATAGTCAGTATGATGAGTGTTATGTCATGATCGTGTGTCTTGATGACATGGTTTGAGGATTTGATGAAGCGTGTTCTTGGCGAAGACCTATTTTTGGT
	CIM	Marker49348	3.956	AAACATTACAATGCATCTGAAAGAAAGTTCTATGGGCCCTTGGGAGTAGTGCTAAATATGACCCCATATTTAATTGAAAGAGTATTTAGTATTCCTCCATXXXXXXXXXXCATCCATGGATTCTCTTGTTCATCAAAATAATTTTTTCCTAGAAGGAACACATAGATTGGGTAAAATTATAAGTGACTGTATGAATGAAAAAATGTTAAG
	CIM	Marker22206	4.622	ACCCTCAGCTCTTGTTGAGAGTCCGCTGTCCGCTCCAAGTGTATATCCTACTGCTCCAATTGCTGTTGGATCATCATCTTAGGGGCTACAGAAAAAAATAXXXXXXXXXXTTATCTGGAATAAAGGATAAGAGGTCTCCTAGATTCAGGTTGATGACCACAATAGCAAATAAAATTAGTTGGGGGTTAGATGAAGATGTCCAAGAAAAGG
	CIM	Marker54415	4.622	TAAAACAGATTCTTGGATATAAAATGAAGCATGTCTTCTAAGAAGCGAATAAAGGTGCAAACTTCCTAGCAAACATTGGAATAACATTAAAAATCAAAGAXXXXXXXXXXCCTACCTTTAGACCACCAAAAAAGAGCTAGGATTAAAGGAAAAATAAATAAGAAATGATTTAGGAAATCCCAAAAAGATCTCCCTCTTGTGAGCAAGACA
