# Supplementary material for: High-density genetic map construction and quantitative trait loci identification for growth traits in (Taxodium distichum var. distichum × T. mucronatum) × T. mucronatum
Source: BMC Plant Biol. 2018 Nov 1;18:263. doi: 10.1186/s12870-018-1493-0 (PMC6474422; doi:10.1186/s12870-018-1493-0)
Supplement: Supplementary file 9 — The sequence and annotation of unigenes showing significant similarities to growth-linked SLAF markers of ‘Zhongshanshan’. (XLSX 16 kb) [file 12870_2018_1493_MOESM10_ESM.xlsx]

## Sheet: Sheet1
Name	SLAF marker	UnigeneID	Unigene Database	NR Description	KO Description	Swissprot Description	Gene Ontology Biological Pathway	BP Description	Gene Ontology Molecular Function	MF Description	Gene Ontology Cellular Component	CC Description	KOG ID	KOG Description
q4-1	Marker 20554	comp127245_c0	‘Zhongshanshan 406’	unnamed protein product [Vitis vinifera]	--	Probable receptor-like protein kinase At1g49730 OS=Arabidopsis thaliana GN=At1g49730 PE=1 SV=1	GO:0009401//GO:0006468	phosphoenolpyruvate-dependent sugar phosphotransferase system//protein phosphorylation	GO:0005524//GO:0004672	ATP binding//protein kinase activity	GO:0016021	integral to membrane	--	--
	Marker 39317	CL4975Contig1	‘Zhongshanshan 405’	--	--	--	--	--	--
q2-1	Marker29918	comp112880_c1	‘Zhongshanshan 406’	--	--	--	--	--	--	--	--	--	--	--	--
>comp127245_c0
GGGCAAACTAGAGCTGGATGGCGAGAAACGTTTTCTTTTGAATCGACACAACAGCAGTCTAAACGTGAGCTGCAGATTAGGTGATGGGTAATGTAATCTGGTGTTATAAAGCCTGTGTAAGTGAGAGAAATCAAGCAAAATTTTCACATGGATTTGTCTGTCTTTTTATTCCATTTCTTCCTCTGTTTCAATGTGATGGTAGTGGAATCTGCTAATTCCAAATTTTGGATAGTTGCGAAGAAGTTTGATCCAGCCAATGTCTCTCCACTCTGCGGATTGAACTGCGTCAAGCCCATCGGTTCTTATCCAGTTCTGTCGCCTAACAGAAGTGTTGGTCTGCACAAATGCACATTTTCGCCTTTGCGAGGTGACCTGCAGCTGTGGACGTACAATTCCTCC…
>CL4975Contig1
TAAGTTTTAAATAAATGTGTCTGGTTCCTGTGTCTATGAAATATGATCATAATCTATCTCATTTCCTCGTTGGCATTCATCCCTAGCTTTGTTTCGGATTTTAGGTGATTTTGTCAATATACGTACATGTTCTCTATGGCCTCTGTATGCAGTCATCCCTGTCTGTGTTTTGGGTTTAAGCCAGTGGCGAAAGCCCGTAGAATGTAGCATACTGAAGTTGAATGTGGCTTCTGTGTATATCCTTTGTGTGTGTGTGTCTGGATTTGTGTTGGGCTTAGGGCGCTGTGAAAAATCTACAGGATGTAGAATATGCGCTTTCTTTGGATTCTCACATGTTAATTTTAAGGGAGAGTTATATTCGATTTGCATGTATGGCCTCTATTTATATTCGTCCCGCTT…
>comp112880_c1
GTCATACTTAGGCATTTTTCCAAAACATCAAAATCTTCATTAGCGATCATGAAATATCAAGTTAGCAAGATAAGTGTTGCCATAAATGACAACCTAATGCAATCATTTTCCAATAGAAGAGAGACATGGATGGTCTAGGCATGTGTGGGATTCTAGGGTGAGTTGATGAGGATGGAATGGAAGAGGTTGGAATAGTGGATGCTAGAAGAATGGAATTAGGAATAGATGTCAAGGTAGCATAAGCCAAGACCATGGATGCCATTGATTGAGAGTGGAGGAAGGTTTCAATTACAAGATTTCTTGTAAAATTACTCATTGATGGTTGGTTGAGAATGGATTGGTATAAAACCAAGGACAATTATGCACCATTTTTAATGAGGTGGGTCAAAAGGCCATTAG…
